# Supplementary material for: Pervasive mixed infections and recurrent begomovirus co-detection in symptomatic pumpkin plants from Guangxi, China
Source: Front Microbiol. 2026 Jun 12;17:1857304. doi: 10.3389/fmicb.2026.1857304 (PMC13303779; doi:10.3389/fmicb.2026.1857304)
Supplement: Supplementary file 1 [file Data_Sheet_1.zip]

Archive with 14 entries (14 files):
- Table_S1_revised_red.xlsx
- __MACOSX/._Table_S1_revised_red.xlsx
- Table_S2_revised_red.xlsx
- __MACOSX/._Table_S2_revised_red.xlsx
- Table_S3_revised_red.xlsx
- __MACOSX/._Table_S3_revised_red.xlsx
- Table_S4_revised_red.xlsx
- __MACOSX/._Table_S4_revised_red.xlsx
- Table_S5_revised_red.xlsx
- __MACOSX/._Table_S5_revised_red.xlsx
- Table_S6_revised_red.xlsx
- __MACOSX/._Table_S6_revised_red.xlsx
- Table_S7_revised_red.xlsx
- __MACOSX/._Table_S7_revised_red.xlsx
