# Supplementary material for: Pervasive mixed infections and recurrent begomovirus co-detection in symptomatic pumpkin plants from Guangxi, China
Source: Front Microbiol. 2026 Jun 12;17:1857304. doi: 10.3389/fmicb.2026.1857304 (PMC13303779; doi:10.3389/fmicb.2026.1857304)
Supplement: Supplementary file 1 [file Data_Sheet_1.zip › Table_S1_revised_red.xlsx]

## Sheet: Sheet1
Revision note: Host scientific names in the Species column were italicized according to reviewer comments.
Note: Coordinates are shown in decimal degrees. Symptom columns record field observations for each sampled plant. Virus columns indicate targeted PCR/RT-PCR detection results, recorded as Present or Absent. The dataset represents symptomatic pumpkin samples collected during 2022–2025.
Sample Number	Sample time	Sample address	Longitude	latitude	Species	plant stage	leaf curling	mosaic	leaf deformation	blistering	stunting	chlorosis/yellowing	ZYMV	WMV	SLCCNV	PuYmMV	SLCPHV	ZTMV	SABYV	PRSV	WSMoV	TLCCNV	ToLCNDV
sample 1	2022.9.21	Nanning City, Xixiangtang District	108.24	22.6148	Cucurbita maxima	seedling stage	Present	Absent	Present	Present	Present	Present	Absent	Absent	Present	Present	Present	Absent	Absent	Absent	Absent	Present	Present
sample 2	2022.9.21	Nanning City, Xixiangtang District	108.24	22.6148	Cucurbita maxima	seedling stage	Present	Absent	Present	Present	Present	Present	Present	Absent	Present	Present	Present	Absent	Absent	Absent	Absent	Present	Present
sample 3	2022.9.21	Nanning City, Xixiangtang District	108.24	22.6148	Cucurbita maxima	seedling stage	Present	Absent	Present	Present	Present	Present	Absent	Absent	Present	Present	Present	Absent	Absent	Absent	Absent	Present	Present
sample 4	2022.9.22	Hezhou City, Fuchuan County	111.386	24.7046	Cucurbita moschata	flowering stage	Present	Present	Present	Present	Absent	Present	Present	Present	Absent	Present	Present	Present	Absent	Absent	Absent	Absent	Absent
sample 5	2022.9.22	Hezhou City, Fuchuan County	111.369	24.9301	Cucurbita moschata	flowering stage	Absent	Present	Present	Absent	Absent	Present	Present	Present	Absent	Present	Present	Absent	Absent	Absent	Absent	Absent	Absent
sample 6	2022.9.22	Hezhou City, Fuchuan County	111.369	24.9301	Cucurbita moschata	flowering stage	Absent	Present	Absent	Absent	Absent	Present	Absent	Absent	Present	Present	Present	Present	Absent	Present	Absent	Present	Absent
sample 7	2022.9.22	Hezhou City, Fuchuan County	111.305	24.8141	Cucurbita moschata	harvesting stage	Absent	Present	Absent	Present	Absent	Present	Present	Present	Present	Present	Present	Present	Absent	Absent	Absent	Present	Present
sample 8	2022.9.22	Guilin City, Agricultural Science Research Center	110.307	25.0651	Cucurbita moschata	flowering stage	Present	Present	Present	Present	Absent	Present	Present	Present	Absent	Present	Present	Present	Absent	Present	Absent	Absent	Absent
sample 9	2022.9.22	Guilin City, Yanshan District	110.294	25.0548	Cucurbita moschata	fruit setting stage	Absent	Present	Present	Present	Absent	Present	Present	Absent	Present	Present	Present	Absent	Absent	Absent	Absent	Present	Present
sample 10	2022.9.23	Guilin City, Yanshan District	110.353	25.0226	Cucurbita moschata	flowering stage	Present	Absent	Present	Present	Absent	Absent	Absent	Absent	Present	Present	Present	Absent	Absent	Absent	Absent	Present	Present
sample 11	2022.9.23	Guilin City, Yanshan District	110.353	25.0226	Cucurbita moschata	flowering stage	Present	Absent	Present	Present	Absent	Absent	Absent	Absent	Present	Present	Present	Present	Absent	Present	Absent	Present	Present
sample 12	2022.9.23	Guilin City, Yanshan District	110.307	25.0651	Cucurbita moschata	harvesting stage	Present	Absent	Present	Absent	Absent	Absent	Absent	Absent	Absent	Present	Present	Absent	Absent	Absent	Present	Absent	Absent
sample 13	2022.9.23	Guilin City, Yanshan District	110.307	25.0651	Cucurbita moschata	harvesting stage	Absent	Absent	Absent	Absent	Absent	Present	Present	Absent	Present	Present	Present	Absent	Absent	Absent	Absent	Present	Present
sample 14	2022.9.23	Liuzhou City, Liucheng County	107.759	23.1001	Cucurbita moschata	flowering stage	Absent	Absent	Present	Absent	Present	Present	Absent	Absent	Present	Present	Present	Present	Absent	Absent	Absent	Present	Present
sample 15	2022.9.23	Liuzhou City, Liucheng County	107.759	23.1001	Cucurbita moschata	flowering stage	Absent	Absent	Present	Absent	Present	Present	Absent	Absent	Present	Present	Present	Absent	Absent	Absent	Absent	Present	Present
sample 16	2022.9.23	Liuzhou City, Liucheng County	107.759	23.1001	Cucurbita moschata	vine elongation stage	Present	Present	Present	Present	Absent	Present	Absent	Present	Present	Present	Present	Present	Absent	Absent	Absent	Present	Present
sample 17	2022.10.12	Nanning City, Wuming District	108.24	22.6148	Cucurbita maxima	flowering stage	Present	Present	Present	Present	Absent	Present	Absent	Absent	Present	Present	Present	Absent	Absent	Absent	Absent	Present	Present
sample 18	2022.10.10	Chongzuo City, Fusui County	107.931	22.7623	Cucurbita moschata	vine elongation stage	Absent	Absent	Present	Absent	Present	Present	Present	Absent	Present	Present	Present	Absent	Absent	Absent	Present	Present	Present
sample 19	2022.10.10	Chongzuo City, Fusui County	107.931	22.7623	Cucurbita moschata	vine elongation stage	Absent	Absent	Present	Absent	Present	Absent	Absent	Present	Present	Present	Present	Absent	Absent	Absent	Absent	Present	Present
sample 20	2022.10.10	Chongzuo City, Fusui County	107.931	22.7623	Cucurbita moschata	seedling stage	Present	Absent	Present	Present	Present	Absent	Absent	Absent	Absent	Present	Present	Absent	Absent	Absent	Absent	Present	Absent
sample 21	2022.10.10	Chongzuo City, Fusui County	107.92	22.6369	Cucurbita moschata	vine elongation stage	Present	Absent	Present	Absent	Present	Absent	Absent	Absent	Present	Present	Present	Absent	Absent	Absent	Absent	Present	Present
sample 22	2022.10.10	Chongzuo City, Fusui County	107.92	22.6369	Cucurbita moschata	vine elongation stage	Present	Absent	Present	Absent	Present	Absent	Absent	Absent	Present	Present	Present	Absent	Absent	Absent	Absent	Present	Present
sample 23	2022.10.10	Chongzuo City, Fusui County	107.669	22.4024	Cucurbita moschata	seedling stage	Absent	Absent	Present	Present	Present	Absent	Present	Absent	Present	Present	Present	Absent	Absent	Absent	Present	Present	Present
sample 24	2022.10.10	Chongzuo City, Fusui County	107.669	22.4024	Cucurbita moschata	seedling stage	Absent	Absent	Present	Present	Present	Absent	Absent	Absent	Present	Present	Present	Absent	Absent	Absent	Absent	Present	Present
sample 25	2022.10.11	Long'an County, Natong Town	107.924	23.0549	Cucurbita moschata	fruit setting stage	Absent	Absent	Present	Absent	Present	Present	Absent	Absent	Present	Present	Present	Absent	Absent	Absent	Absent	Present	Present
sample 26	2022.10.11	Long'an County, Natong Town	107.924	23.0549	Cucurbita moschata	fruit setting stage	Absent	Absent	Present	Absent	Present	Present	Present	Absent	Present	Present	Present	Absent	Absent	Absent	Absent	Present	Present
sample 27	2022.10.11	Long'an County, Natong Town	107.924	23.0549	Cucurbita moschata	vine elongation stage	Absent	Absent	Absent	Present	Absent	Present	Absent	Absent	Present	Present	Present	Absent	Absent	Absent	Absent	Present	Present
sample 28	2022.10.11	Long'an County, Natong Town	107.773	23.0723	Cucurbita moschata	vine elongation stage	Absent	Absent	Present	Absent	Absent	Present	Absent	Absent	Present	Present	Present	Absent	Absent	Absent	Absent	Present	Present
sample 29	2022.10.11	Long'an County, Natong Town	107.773	23.0723	Cucurbita moschata	vine elongation stage	Absent	Absent	Present	Absent	Absent	Present	Absent	Absent	Present	Present	Present	Absent	Absent	Absent	Absent	Present	Present
sample 30	2022.10.11	Long'an County, Natong Town	107.773	23.0723	Cucurbita moschata	vine elongation stage	Absent	Absent	Present	Present	Present	Present	Absent	Absent	Present	Present	Present	Absent	Absent	Absent	Absent	Present	Present
sample 31	2022.10.11	Nanning City, Xixiangtang District	107.882	22.9185	Cucurbita moschata	flowering stage	Present	Absent	Present	Present	Present	Absent	Absent	Absent	Present	Present	Present	Absent	Absent	Absent	Absent	Present	Present
sample 32	2022.10.11	Nanning City, Xixiangtang District	107.882	22.9185	Cucurbita moschata	flowering stage	Present	Absent	Present	Present	Absent	Absent	Absent	Absent	Absent	Present	Present	Present	Absent	Absent	Absent	Present	Absent
sample 33	2022.10.11	Nanning City, Xixiangtang District	107.882	22.9185	Cucurbita moschata	flowering stage	Absent	Absent	Present	Absent	Present	Absent	Present	Absent	Present	Present	Present	Absent	Absent	Absent	Absent	Present	Present
sample 34	2022.10.12	Nanning City, Wuming District	108.24	22.6148	Cucurbita moschata × Cucurbita maxima	flowering stage	Present	Absent	Present	Present	Absent	Present	Absent	Absent	Present	Present	Present	Absent	Absent	Absent	Absent	Present	Present
sample 35	2022.10.12	Nanning City, Wuming District	108.24	22.6148	Cucurbita moschata	flowering stage	Present	Present	Present	Absent	Absent	Present	Present	Absent	Present	Present	Present	Absent	Absent	Absent	Absent	Present	Present
sample 36	2022.10.12	Hechi City, Du'an County	108.071	23.9195	Cucurbita moschata	flowering stage	Present	Present	Present	Absent	Absent	Present	Absent	Absent	Present	Present	Present	Absent	Absent	Absent	Absent	Present	Present
sample 37	2022.10.12	Hechi City, Du'an County	108.071	23.9195	Cucurbita moschata	flowering stage	Present	Present	Present	Absent	Absent	Present	Absent	Absent	Present	Present	Present	Absent	Absent	Absent	Absent	Present	Present
sample 38	2022.11.07	Nanning City, Xixiangtang District	107.892	22.9201	Cucurbita moschata	harvesting stage	Present	Absent	Present	Present	Present	Present	Present	Absent	Present	Present	Present	Absent	Absent	Absent	Absent	Present	Present
sample 39	2022.11.07	Nanning City, Xixiangtang District	107.892	22.9201	Cucurbita moschata	harvesting stage	Absent	Present	Present	Present	Absent	Present	Present	Absent	Present	Present	Present	Present	Absent	Present	Absent	Present	Present
sample 40	2022.11.07	Nanning City, Xixiangtang District	107.986	22.9282	Cucurbita moschata	fruit setting stage	Absent	Absent	Absent	Present	Present	Present	Absent	Absent	Present	Present	Present	Absent	Absent	Absent	Absent	Present	Present
sample 41	2022.11.07	Nanning City, Xixiangtang District	107.882	22.9185	Cucurbita moschata	fruit setting stage	Absent	Absent	Absent	Absent	Absent	Present	Absent	Absent	Present	Present	Present	Absent	Absent	Absent	Present	Present	Present
sample 42	2022.11.07	Nanning City, Xixiangtang District	107.882	22.9185	Cucurbita moschata	fruit setting stage	Absent	Absent	Absent	Present	Present	Present	Absent	Absent	Present	Present	Present	Present	Absent	Absent	Absent	Present	Present
sample 43	2022.11.23	Laibin City, Wuxuan County	109.627	23.451	Cucurbita moschata	fruit setting stage	Absent	Absent	Absent	Present	Present	Present	Absent	Absent	Present	Present	Present	Absent	Absent	Absent	Absent	Present	Present
sample 44	2022.11.23	Laibin City, Wuxuan County	109.627	23.451	Cucurbita moschata	fruit setting stage	Absent	Absent	Present	Present	Present	Present	Absent	Absent	Present	Present	Present	Absent	Absent	Absent	Absent	Present	Present
sample 45	2022.11.23	Binyang County, Gula Town	109.042	23.123	Cucurbita moschata	fruit setting stage	Absent	Absent	Present	Present	Present	Present	Present	Absent	Present	Present	Present	Absent	Absent	Absent	Absent	Present	Present
sample 46	2022.11.23	Binyang County, Gula Town	109.042	23.123	Cucurbita moschata	fruit setting stage	Absent	Absent	Present	Present	Present	Present	Absent	Absent	Present	Present	Present	Absent	Absent	Absent	Absent	Present	Present
sample 47	2022.11.23	Binyang County, Gula Town	109.042	23.123	Cucurbita moschata	fruit setting stage	Absent	Absent	Present	Present	Present	Present	Present	Absent	Present	Present	Present	Absent	Absent	Absent	Absent	Present	Present
sample 48	2022.11.24	Nanning City, Wuming District	108.24	22.6148	Cucurbita moschata	harvesting stage	Absent	Absent	Absent	Present	Present	Present	Present	Absent	Absent	Present	Present	Absent	Absent	Absent	Absent	Absent	Absent
sample 49	2022.11.24	Nanning City, Wuming District	108.24	22.6148	Cucurbita moschata	harvesting stage	Absent	Absent	Present	Present	Present	Present	Absent	Absent	Present	Present	Present	Absent	Absent	Absent	Absent	Present	Present
sample 50	2022.11.24	Nanning City, Wuming District	108.24	22.6148	Cucurbita moschata	harvesting stage	Absent	Absent	Present	Present	Present	Present	Present	Absent	Present	Present	Present	Present	Absent	Absent	Absent	Present	Present
sample 51	2022.11.25	Baise City, Youjiang District	106.855	23.8091	Cucurbita pepo	flowering stage	Present	Absent	Present	Present	Absent	Present	Absent	Absent	Absent	Present	Present	Absent	Absent	Absent	Absent	Present	Absent
sample 52	2022.11.25	Baise City, Youjiang District	106.855	23.8091	Cucurbita moschata	fruit setting stage	Absent	Absent	Absent	Absent	Absent	Present	Absent	Absent	Present	Present	Present	Absent	Absent	Absent	Absent	Present	Present
sample 53	2022.11.25	Baise City, Youjiang District	106.855	23.8091	Cucurbita pepo	fruit setting stage	Absent	Absent	Absent	Absent	Absent	Present	Absent	Absent	Present	Present	Present	Absent	Absent	Absent	Absent	Present	Present
sample 54	2022.11.25	Baise City, Youjiang District	106.855	23.8091	Cucurbita pepo	flowering stage	Present	Absent	Present	Absent	Present	Present	Absent	Absent	Present	Present	Present	Absent	Absent	Absent	Absent	Present	Absent
sample 55	2022.11.25	Baise City, Tianyang District	106.855	23.8091	Cucurbita pepo	harvesting stage	Absent	Present	Absent	Present	Absent	Present	Present	Absent	Present	Present	Present	Present	Absent	Present	Absent	Present	Present
sample 56	2022.11.25	Baise City, Tianyang District	106.855	23.8091	Cucurbita moschata	flowering stage	Absent	Absent	Present	Absent	Absent	Absent	Absent	Absent	Present	Present	Present	Absent	Absent	Absent	Absent	Present	Present
sample 57	2023.10.16	Nanning City, Xixiangtang District	108.24	22.6148	Cucurbita moschata	fruit setting stage	Absent	Absent	Present	Absent	Present	Absent	Present	Absent	Present	Present	Present	Absent	Absent	Absent	Absent	Present	Present
sample 58	2023.10.16	Nanning City, Xixiangtang District	108.24	22.6148	Cucurbita moschata	fruit setting stage	Absent	Present	Absent	Present	Absent	Present	Absent	Absent	Present	Present	Present	Absent	Absent	Absent	Absent	Present	Present
sample 59	2023.10.20	Nanning City, Wuming District	108.151	23.2085	Cucurbita moschata	fruit setting stage	Absent	Present	Absent	Present	Absent	Present	Present	Absent	Present	Present	Present	Present	Absent	Present	Absent	Present	Present
sample 60	2023.10.20	Nanning City, Wuming District	108.151	23.2085	Cucurbita moschata	fruit setting stage	Absent	Present	Absent	Present	Absent	Present	Absent	Present	Absent	Present	Present	Present	Absent	Present	Absent	Present	Present
sample 61	2023.10.20	Nanning City, Wuming District	108.151	23.2085	Cucurbita moschata	fruit setting stage	Absent	Present	Absent	Present	Absent	Present	Present	Present	Present	Present	Present	Absent	Absent	Absent	Absent	Present	Present
sample 62	2023.10.20	Nanning City, Wuming District	108.24	22.6148	Cucurbita moschata	flowering stage	Absent	Present	Absent	Present	Absent	Present	Absent	Absent	Present	Present	Present	Absent	Absent	Absent	Absent	Present	Present
sample 63	2023.10.20	Nanning City, Wuming District	108.24	22.6148	Cucurbita moschata	flowering stage	Absent	Absent	Absent	Absent	Absent	Absent	Absent	Absent	Present	Present	Present	Absent	Absent	Absent	Absent	Present	Present
sample 64	2023.10.24	Masha County, Zhoulu Town	108.006	23.5614	Cucurbita moschata	vine elongation stage	Present	Absent	Present	Absent	Absent	Present	Absent	Absent	Present	Present	Present	Absent	Absent	Absent	Absent	Present	Present
sample 65	2023.10.24	Masha County, Zhoulu Town	108.006	23.5614	Cucurbita moschata	vine elongation stage	Absent	Absent	Absent	Absent	Absent	Absent	Absent	Absent	Present	Present	Present	Absent	Absent	Absent	Absent	Present	Present
sample 66	2023.11.09	Long'an County, Natong Town	107.914	23.0525	Cucurbita moschata	fruit setting stage	Present	Absent	Present	Absent	Present	Present	Present	Absent	Present	Present	Present	Absent	Present	Absent	Absent	Present	Present
sample 67	2023.11.09	Long'an County, Natong Town	107.914	23.0525	Cucurbita moschata	fruit setting stage	Absent	Absent	Present	Absent	Present	Present	Present	Absent	Present	Present	Present	Present	Absent	Present	Absent	Present	Present
sample 68	2023.11.09	Nanning City, Xixiangtang District	107.953	22.9346	Cucurbita moschata	seedling stage	Absent	Absent	Absent	Present	Absent	Present	Present	Absent	Present	Present	Present	Absent	Absent	Absent	Absent	Present	Present
sample 69	2023.10.10	Nanning City, Xixiangtang District	107.892	22.9201	Cucurbita pepo	flowering stage	Absent	Absent	Absent	Absent	Absent	Present	Present	Absent	Present	Present	Present	Absent	Absent	Absent	Absent	Present	Present
sample 70	2023.10.10	Nanning City, Xixiangtang District	107.892	22.9201	Cucurbita pepo	flowering stage	Present	Absent	Present	Absent	Present	Present	Present	Absent	Absent	Present	Absent	Absent	Absent	Absent	Absent	Absent	Absent
sample 71	2023.11.10	Chongzuo City, Fusui County	107.969	22.7958	Cucurbita moschata	vine elongation stage	Present	Absent	Present	Present	Present	Present	Absent	Absent	Present	Present	Present	Absent	Absent	Absent	Absent	Present	Present
sample 72	2023.11.10	Chongzuo City, Fusui County	107.969	22.7958	Cucurbita moschata	vine elongation stage	Absent	Absent	Absent	Absent	Absent	Present	Absent	Absent	Present	Present	Present	Absent	Absent	Absent	Absent	Present	Present
sample 73	2023.11.10	Chongzuo City, Fusui County	107.968	22.7957	Cucurbita moschata	vine elongation stage	Present	Absent	Absent	Absent	Present	Absent	Absent	Absent	Present	Present	Present	Absent	Absent	Absent	Absent	Present	Present
sample 74	2023.11.10	Chongzuo City, Fusui County	107.931	22.7623	Cucurbita moschata	flowering stage	Absent	Absent	Present	Present	Present	Present	Present	Absent	Present	Present	Present	Absent	Absent	Absent	Present	Present	Present
sample 75	2023.11.13	Hechi City, Du'an County	108.071	23.9195	Cucurbita moschata	flowering stage	Present	Absent	Present	Absent	Absent	Present	Present	Absent	Present	Present	Present	Present	Absent	Present	Absent	Present	Present
sample 76	2023.11.13	Hechi City, Du'an County	108.071	23.9195	Cucurbita moschata	flowering stage	Present	Absent	Present	Absent	Absent	Present	Present	Absent	Present	Present	Present	Absent	Absent	Absent	Absent	Present	Present
sample 77	2023.11.13	Nanning City, Wuming District	108.24	22.6148	Cucurbita moschata	vine elongation stage	Present	Present	Present	Present	Absent	Present	Absent	Absent	Present	Present	Present	Present	Absent	Present	Absent	Present	Present
sample 78	2023.11.13	Nanning City, Wuming District	108.24	22.6148	Cucurbita moschata	fruit setting stage	Absent	Present	Present	Absent	Present	Present	Absent	Absent	Present	Present	Present	Absent	Present	Absent	Absent	Present	Present
sample 79	2023.11.13	Nanning City, Wuming District	108.24	22.6148	Cucurbita moschata	fruit setting stage	Present	Present	Present	Present	Present	Present	Present	Absent	Absent	Present	Present	Present	Absent	Absent	Absent	Present	Absent
sample 80	2023.11.13	Nanning City, Wuming District	108.24	22.6148	Cucurbita moschata	fruit setting stage	Absent	Present	Absent	Absent	Absent	Present	Present	Absent	Absent	Present	Present	Present	Present	Present	Absent	Absent	Absent
sample 81	2023.11.14	Chongzuo City, Fusui County	107.946	22.7861	Cucurbita moschata	flowering stage	Absent	Absent	Present	Absent	Present	Present	Absent	Absent	Present	Present	Present	Absent	Absent	Absent	Absent	Present	Present
sample 82	2023.11.14	Chongzuo City, Fusui County	107.946	22.7861	Cucurbita moschata	flowering stage	Absent	Absent	Absent	Absent	Absent	Present	Present	Absent	Present	Present	Present	Present	Absent	Present	Absent	Present	Present
sample 83	2023.11.14	Chongzuo City, Fusui County	107.946	22.7861	Cucurbita moschata	flowering stage	Absent	Absent	Absent	Present	Absent	Present	Present	Absent	Absent	Present	Present	Absent	Absent	Absent	Absent	Absent	Absent
sample 84	2023.11.14	Chongzuo City, Jiangzhou District	107.599	22.7384	Cucurbita moschata	flowering stage	Present	Absent	Present	Present	Present	Absent	Absent	Absent	Absent	Present	Present	Present	Absent	Absent	Absent	Absent	Absent
sample 85	2023.11.14	Chongzuo City, Jiangzhou District	107.599	22.7384	Cucurbita moschata	flowering stage	Absent	Absent	Absent	Absent	Absent	Present	Absent	Absent	Absent	Present	Present	Present	Absent	Present	Absent	Absent	Absent
sample 86	2023.12.13	Beihai City, Tieshangang District	109.471	21.6345	Cucurbita moschata	fruit setting stage	Present	Absent	Absent	Absent	Absent	Present	Present	Absent	Present	Present	Present	Absent	Absent	Absent	Absent	Present	Present
sample 87	2023.12.13	Beihai City, Tieshangang District	109.471	21.6345	Cucurbita moschata	fruit setting stage	Present	Absent	Present	Present	Present	Present	Present	Absent	Absent	Present	Present	Present	Absent	Absent	Present	Present	Absent
sample 88	2023.12.13	Beihai City, Tieshangang District	109.471	21.6345	Cucurbita moschata	fruit setting stage	Present	Absent	Absent	Absent	Absent	Present	Absent	Absent	Present	Present	Present	Absent	Absent	Absent	Absent	Present	Present
sample 89	2023.12.13	Beihai City, Tieshangang District	109.471	21.6345	Cucurbita moschata	harvesting stage	Absent	Absent	Absent	Absent	Absent	Present	Present	Absent	Present	Present	Present	Absent	Absent	Absent	Absent	Absent	Present
sample 90	2023.12.13	Beihai City, Tieshangang District	109.471	21.6345	Cucurbita moschata	harvesting stage	Absent	Absent	Absent	Absent	Absent	Present	Present	Absent	Present	Present	Present	Present	Absent	Present	Absent	Present	Present
sample 91	2023.12.13	Beihai City, Tieshangang District	109.471	21.6345	Cucurbita moschata	harvesting stage	Absent	Absent	Present	Absent	Present	Absent	Present	Absent	Present	Present	Present	Absent	Absent	Absent	Absent	Present	Present
sample 92	2023.12.13	Beihai City, Hepu County	109.315	21.6883	Cucurbita moschata	vine elongation stage	Absent	Absent	Present	Present	Absent	Absent	Present	Absent	Absent	Present	Present	Absent	Absent	Absent	Absent	Absent	Absent
sample 93	2023.12.13	Beihai City, Hepu County	109.315	21.6883	Cucurbita moschata	vine elongation stage	Absent	Absent	Present	Present	Absent	Absent	Present	Absent	Absent	Present	Present	Present	Absent	Present	Absent	Present	Absent
sample 94	2023.12.13	Beihai City, Hepu County	109.315	21.6883	Cucurbita moschata	vine elongation stage	Present	Absent	Present	Absent	Present	Absent	Present	Absent	Present	Present	Present	Absent	Absent	Absent	Absent	Present	Present
sample 95	2023.12.13	Beihai City, Hepu County	109.315	21.6883	Cucurbita moschata	vine elongation stage	Absent	Absent	Present	Absent	Present	Present	Present	Absent	Present	Present	Present	Absent	Absent	Absent	Absent	Present	Present
sample 96	2023.12.14	Hechi City, Yizhou District	108.667	24.4998	Cucurbita moschata	fruit setting stage	Absent	Absent	Present	Absent	Present	Present	Present	Absent	Present	Present	Present	Absent	Absent	Absent	Absent	Present	Present
sample 97	2023.12.14	Hechi City, Yizhou District	108.667	24.4998	Cucurbita moschata	fruit setting stage	Absent	Absent	Present	Absent	Present	Present	Absent	Absent	Present	Present	Present	Absent	Absent	Absent	Absent	Present	Present
sample 98	2023.12.14	Hechi City, Yizhou District	108.667	24.4998	Cucurbita moschata	fruit setting stage	Absent	Absent	Absent	Present	Absent	Absent	Present	Absent	Absent	Present	Present	Present	Absent	Present	Absent	Absent	Absent
sample 99	2023.12.14	Hechi City, Yizhou District	108.667	24.4998	Cucurbita moschata	fruit setting stage	Absent	Absent	Absent	Absent	Absent	Present	Absent	Present	Absent	Present	Present	Present	Absent	Absent	Absent	Present	Present
sample 100	2023.12.14	Hechi City, Yizhou District	108.834	24.5168	Cucurbita moschata	harvesting stage	Absent	Absent	Present	Present	Present	Present	Present	Absent	Present	Present	Present	Absent	Absent	Absent	Absent	Present	Present
sample 101	2023.12.14	Hechi City, Yizhou District	108.834	24.5168	Cucurbita moschata	harvesting stage	Absent	Absent	Absent	Present	Absent	Present	Present	Absent	Present	Present	Present	Absent	Absent	Absent	Absent	Present	Present
sample 102	2023.12.23	Guiping City, Mengxu Town	110.013	23.3176	Cucurbita moschata	harvesting stage	Present	Absent	Present	Present	Absent	Present	Present	Absent	Absent	Present	Present	Present	Absent	Absent	Absent	Present	Absent
sample 103	2023.12.23	Guiping City, Mengxu Town	110.013	23.3176	Cucurbita moschata	harvesting stage	Present	Absent	Present	Present	Absent	Present	Present	Absent	Absent	Present	Present	Present	Absent	Absent	Absent	Present	Absent
sample 104	2023.12.23	Guiping City, Mengxu Town	110.013	23.3176	Cucurbita moschata	harvesting stage	Absent	Absent	Present	Absent	Present	Present	Present	Absent	Present	Present	Present	Present	Absent	Present	Absent	Present	Present
sample 105	2023.12.23	Guiping City, Mengxu Town	110.013	23.3176	Cucurbita moschata	harvesting stage	Absent	Absent	Present	Absent	Present	Present	Present	Absent	Present	Present	Present	Present	Absent	Absent	Absent	Present	Present
sample 106	2023.12.23	Guiping City, Mengxu Town	110.013	23.3176	Cucurbita moschata	harvesting stage	Present	Absent	Present	Present	Absent	Present	Present	Absent	Absent	Present	Present	Present	Absent	Absent	Absent	Absent	Absent
sample 107	2023.12.23	Guiping City, Mengxu Town	110.013	23.3176	Cucurbita moschata	harvesting stage	Absent	Present	Present	Absent	Absent	Present	Present	Absent	Absent	Present	Present	Absent	Absent	Absent	Absent	Present	Absent
sample 108	2023.12.23	Guiping City, Mengxu Town	110.013	23.3176	Cucurbita moschata	harvesting stage	Absent	Absent	Absent	Present	Absent	Absent	Present	Absent	Absent	Present	Present	Absent	Absent	Absent	Absent	Present	Absent
sample 109	2023.10.27	Long'an County, Qiaojian Town	107.759	23.1001	Cucurbita moschata	fruit setting stage	Absent	Absent	Present	Present	Present	Absent	Present	Absent	Absent	Present	Present	Absent	Absent	Absent	Absent	Present	Absent
sample 110	2023.12.27	Baise City, Tianyang District	106.855	23.8091	Cucurbita pepo	harvesting stage	Absent	Absent	Absent	Absent	Absent	Present	Present	Absent	Present	Present	Present	Absent	Absent	Absent	Absent	Present	Present
sample 111	2023.12.27	Baise City, Tianyang District	106.855	23.8091	Cucurbita pepo	harvesting stage	Absent	Absent	Absent	Absent	Absent	Present	Present	Absent	Present	Present	Present	Absent	Absent	Absent	Absent	Present	Present
sample 112	2023.12.27	Baise City, Tianyang District	106.855	23.8091	Cucurbita pepo	harvesting stage	Absent	Absent	Absent	Present	Absent	Present	Absent	Absent	Absent	Present	Present	Absent	Present	Absent	Absent	Present	Absent
sample 113	2023.12.27	Baise City, Tianyang District	106.855	23.8091	Cucurbita pepo	harvesting stage	Absent	Absent	Absent	Absent	Absent	Present	Present	Absent	Present	Present	Present	Present	Absent	Present	Absent	Present	Present
sample 114	2023.12.27	Baise City, Tianyang District	106.63	23.5668	Cucurbita moschata	fruit setting stage	Absent	Absent	Absent	Absent	Absent	Present	Present	Absent	Present	Present	Present	Absent	Absent	Absent	Absent	Present	Present
sample 115	2023.12.27	Baise City, Tianyang District	106.63	23.5668	Cucurbita moschata	fruit setting stage	Absent	Absent	Absent	Absent	Absent	Present	Absent	Absent	Present	Present	Present	Absent	Absent	Absent	Absent	Present	Present
sample 116	2024.08.27	Nanning City, Xixiangtang District	108.24	22.6148	Cucurbita moschata	seedling stage	Present	Absent	Present	Present	Absent	Absent	Absent	Absent	Absent	Absent	Absent	Absent	Absent	Absent	Absent	Absent	Absent
sample 117	2024.08.27	Nanning City, Xixiangtang District	108.24	22.6148	Cucurbita moschata	seedling stage	Present	Present	Present	Present	Absent	Present	Absent	Absent	Absent	Present	Present	Absent	Absent	Absent	Absent	Present	Present
sample 118	2024.08.27	Nanning City, Xixiangtang District	108.24	22.6148	Cucurbita moschata	seedling stage	Present	Present	Present	Present	Absent	Present	Absent	Absent	Absent	Present	Present	Absent	Absent	Absent	Absent	Present	Present
sample 119	2024.09.17	Nanning City, Xixiangtang District	108.24	22.6148	Cucurbita moschata	vine elongation stage	Absent	Present	Absent	Absent	Absent	Present	Absent	Absent	Absent	Present	Present	Absent	Absent	Absent	Absent	Present	Present
sample 120	2024.09.17	Nanning City, Xixiangtang District	108.24	22.6148	Cucurbita moschata	vine elongation stage	Absent	Present	Present	Present	Absent	Absent	Absent	Absent	Present	Present	Present	Absent	Absent	Absent	Absent	Present	Present
sample 121	2024.09.26	Nanning City, Wuming District	108.274	23.1785	Cucurbita moschata	vine elongation stage	Absent	Present	Absent	Present	Absent	Present	Absent	Absent	Present	Present	Present	Absent	Absent	Absent	Absent	Present	Present
sample 122	2024.09.26	Nanning City, Wuming District	108.274	23.1785	Cucurbita moschata	vine elongation stage	Absent	Present	Absent	Present	Absent	Present	Absent	Absent	Present	Present	Present	Absent	Absent	Absent	Absent	Present	Absent
sample 123	2024.09.26	Nanning City, Wuming District	108.274	23.1785	Cucurbita maxima	vine elongation stage	Absent	Absent	Present	Absent	Present	Present	Absent	Absent	Present	Present	Present	Absent	Absent	Absent	Absent	Present	Present
sample 124	2024.09.26	Nanning City, Wuming District	108.274	23.1785	Cucurbita maxima	vine elongation stage	Absent	Absent	Present	Absent	Present	Present	Absent	Absent	Present	Present	Present	Absent	Absent	Absent	Absent	Present	Present
sample 125	2024.09.26	Nanning City, Wuming District	108.274	23.1785	Cucurbita pepo	vine elongation stage	Present	Present	Present	Present	Absent	Present	Absent	Absent	Present	Present	Present	Absent	Absent	Absent	Absent	Present	Present
sample 126	2024.09.26	Nanning City, Wuming District	108.274	23.1785	Cucurbita pepo	vine elongation stage	Present	Present	Present	Present	Absent	Present	Absent	Absent	Present	Present	Present	Absent	Absent	Absent	Absent	Present	Present
sample 127	2024.09.26	Nanning City, Wuming District	108.274	23.1785	Cucurbita moschata	vine elongation stage	Absent	Present	Absent	Present	Absent	Present	Absent	Absent	Present	Present	Present	Absent	Absent	Absent	Absent	Present	Present
sample 128	2024.10.14	Nanning City, Xixiangtang District	108.24	22.6148	Cucurbita pepo	seedling stage	Absent	Present	Absent	Present	Absent	Present	Absent	Absent	Present	Present	Present	Absent	Absent	Absent	Absent	Present	Present
sample 129	2024.10.14	Nanning City, Xixiangtang District	108.24	22.6148	Cucurbita pepo	seedling stage	Absent	Present	Absent	Present	Absent	Present	Absent	Absent	Present	Present	Present	Absent	Absent	Absent	Absent	Present	Present
sample 130	2024.10.14	Nanning City, Xixiangtang District	108.24	22.6148	Cucurbita moschata	seedling stage	Present	Absent	Present	Absent	Absent	Absent	Absent	Absent	Present	Present	Present	Absent	Absent	Absent	Absent	Present	Present
sample 131	2024.10.14	Nanning City, Xixiangtang District	108.24	22.6148	Cucurbita moschata	seedling stage	Absent	Absent	Absent	Absent	Absent	Present	Absent	Absent	Present	Present	Present	Absent	Absent	Absent	Absent	Present	Present
sample 132	2024.10.14	Nanning City, Xixiangtang District	108.24	22.6148	Cucurbita moschata	seedling stage	Absent	Absent	Present	Present	Present	Present	Absent	Absent	Present	Present	Present	Absent	Absent	Absent	Absent	Present	Present
sample 133	2024.10.14	Nanning City, Jiangnan District	108.24	22.6148	Cucurbita moschata	seedling stage	Present	Absent	Absent	Present	Absent	Present	Absent	Absent	Present	Present	Present	Absent	Absent	Absent	Absent	Present	Present
sample 134	2024.10.14	Nanning City, Jiangnan District	108.24	22.6148	Cucurbita moschata	seedling stage	Present	Absent	Present	Absent	Present	Absent	Absent	Absent	Present	Present	Present	Absent	Absent	Absent	Absent	Present	Present
sample 135	2024.10.14	Nanning City, Jiangnan District	108.24	22.6148	Cucurbita moschata	seedling stage	Present	Absent	Absent	Present	Absent	Present	Absent	Absent	Present	Present	Present	Absent	Absent	Absent	Absent	Present	Present
sample 136	2024.10.14	Nanning City, Jiangnan District	108.24	22.6148	Cucurbita moschata	seedling stage	Absent	Absent	Present	Absent	Present	Present	Absent	Absent	Present	Present	Present	Absent	Absent	Absent	Absent	Present	Present
sample 137	2024.10.14	Nanning City, Jiangnan District	108.24	22.6148	Cucurbita moschata	seedling stage	Present	Present	Absent	Present	Absent	Absent	Absent	Absent	Present	Present	Present	Absent	Absent	Absent	Absent	Present	Present
sample 138	2024.10.14	Nanning City, Jiangnan District	108.24	22.6148	Cucurbita moschata	seedling stage	Present	Present	Present	Present	Absent	Absent	Absent	Absent	Absent	Present	Absent	Absent	Absent	Absent	Absent	Present	Present
sample 139	2024.10.14	Nanning City, Jiangnan District	108.24	22.6148	Cucurbita moschata	seedling stage	Present	Present	Present	Present	Absent	Absent	Absent	Absent	Absent	Absent	Absent	Absent	Absent	Absent	Absent	Absent	Absent
sample 140	2024.10.15	Guilin City, Yanshan District	110.333	25.0054	Cucurbita moschata	fruit setting stage	Absent	Present	Absent	Absent	Absent	Absent	Present	Absent	Absent	Absent	Absent	Present	Absent	Absent	Absent	Absent	Absent
sample 141	2024.10.15	Guilin City, Yanshan District	110.333	25.0054	Cucurbita moschata	fruit setting stage	Absent	Present	Absent	Absent	Absent	Present	Absent	Present	Absent	Absent	Absent	Present	Absent	Absent	Absent	Absent	Absent
sample 142	2024.10.15	Guilin City, Qixing District	110.345	25.2864	Cucurbita moschata	fruit setting stage	Absent	Present	Present	Present	Absent	Present	Present	Present	Absent	Absent	Absent	Present	Absent	Present	Absent	Absent	Absent
sample 143	2024.10.15	Guilin City, Qixing District	110.345	25.2864	Cucurbita moschata	fruit setting stage	Absent	Present	Present	Present	Absent	Present	Present	Absent	Absent	Absent	Absent	Present	Absent	Present	Absent	Absent	Absent
sample 144	2024.10.15	Guilin City, Qixing District	110.345	25.2864	Cucurbita moschata	fruit setting stage	Absent	Present	Absent	Present	Absent	Absent	Present	Present	Absent	Absent	Absent	Present	Absent	Absent	Absent	Absent	Absent
sample 145	2024.10.16	Guilin City, Guanyang County	111.1	25.407	Cucurbita moschata	fruit setting stage	Absent	Present	Absent	Absent	Absent	Present	Present	Absent	Absent	Absent	Absent	Absent	Absent	Absent	Absent	Absent	Absent
sample 146	2024.10.16	Guilin City, Guanyang County	111.1	25.407	Cucurbita moschata	fruit setting stage	Absent	Present	Absent	Absent	Absent	Absent	Present	Absent	Absent	Absent	Absent	Absent	Absent	Absent	Absent	Absent	Absent
sample 147	2024.10.16	Guilin City, Guanyang County	111.119	25.6308	Cucurbita moschata	flowering stage	Absent	Present	Absent	Present	Absent	Present	Absent	Absent	Absent	Absent	Absent	Absent	Absent	Absent	Absent	Absent	Absent
sample 148	2024.10.16	Guilin City, Guanyang County	111.119	25.6308	Cucurbita moschata	flowering stage	Absent	Present	Absent	Present	Absent	Present	Absent	Absent	Absent	Absent	Absent	Absent	Absent	Absent	Absent	Absent	Absent
sample 149	2024.10.16	Guilin City, Guanyang County	111.119	25.6308	Cucurbita moschata	flowering stage	Absent	Absent	Absent	Absent	Absent	Absent	Absent	Absent	Absent	Absent	Absent	Absent	Absent	Absent	Absent	Absent	Absent
sample 150	2024.10.16	Guilin City, Guanyang County	111	25.3036	Cucurbita moschata	fruit setting stage	Absent	Present	Absent	Absent	Absent	Present	Present	Present	Absent	Absent	Absent	Present	Absent	Absent	Absent	Absent	Absent
sample 151	2024.10.16	Guilin City, Guanyang County	111	25.3036	Cucurbita moschata	fruit setting stage	Absent	Present	Present	Absent	Absent	Present	Present	Present	Absent	Absent	Absent	Present	Absent	Absent	Absent	Absent	Absent
sample 152	2024.10.16	Guilin City, Guanyang County	111	25.3036	Cucurbita moschata	fruit setting stage	Absent	Absent	Absent	Absent	Absent	Present	Present	Absent	Absent	Absent	Absent	Present	Absent	Absent	Absent	Absent	Absent
sample 153	2024.10.16	Guilin City, Guanyang County	111	25.3036	Cucurbita moschata	fruit setting stage	Absent	Absent	Absent	Present	Absent	Present	Present	Absent	Absent	Absent	Absent	Present	Absent	Absent	Absent	Absent	Absent
sample 154	2024.10.29	Hezhou City, Fuchuan County	111.108	25.004	Cucurbita moschata	flowering stage	Absent	Absent	Absent	Absent	Absent	Present	Present	Absent	Present	Present	Present	Present	Absent	Absent	Absent	Present	Present
sample 155	2024.10.29	Hezhou City, Fuchuan County	111.108	25.004	Cucurbita moschata	flowering stage	Absent	Absent	Absent	Absent	Absent	Present	Present	Absent	Present	Present	Present	Present	Absent	Absent	Absent	Present	Present
sample 156	2024.10.29	Hezhou City, Fuchuan County	111.108	25.004	Cucurbita moschata	flowering stage	Absent	Present	Absent	Absent	Absent	Present	Present	Absent	Present	Present	Present	Present	Absent	Absent	Absent	Present	Present
sample 157	2024.10.29	Hezhou City, Fuchuan County	111.108	25.004	Cucurbita moschata	flowering stage	Absent	Absent	Present	Absent	Present	Absent	Absent	Absent	Present	Present	Present	Present	Absent	Absent	Absent	Present	Present
sample 158	2024.10.29	Hezhou City, Fuchuan County	111.108	25.004	Cucurbita moschata	flowering stage	Absent	Absent	Absent	Absent	Absent	Present	Present	Absent	Present	Present	Present	Present	Absent	Absent	Absent	Present	Present
sample 159	2024.10.29	Hezhou City, Fuchuan County	111.388	24.8597	Cucurbita moschata	flowering stage	Absent	Present	Absent	Present	Absent	Present	Absent	Absent	Present	Present	Present	Absent	Absent	Absent	Absent	Present	Present
sample 160	2024.10.29	Hezhou City, Fuchuan County	111.388	24.8597	Cucurbita moschata	flowering stage	Absent	Present	Absent	Present	Absent	Present	Present	Present	Present	Present	Present	Absent	Absent	Absent	Absent	Present	Present
sample 161	2024.10.29	Hezhou City, Fuchuan County	111.388	24.8597	Cucurbita moschata	flowering stage	Absent	Present	Absent	Present	Absent	Present	Absent	Absent	Present	Present	Present	Present	Absent	Absent	Absent	Present	Present
sample 162	2024.10.30	Hezhou City, Babu District	111.712	23.9757	Cucurbita moschata	fruit setting stage	Absent	Present	Absent	Present	Absent	Present	Absent	Absent	Present	Present	Present	Present	Absent	Present	Absent	Present	Present
sample 163	2024.10.30	Hezhou City, Babu District	111.712	23.9757	Cucurbita moschata	fruit setting stage	Absent	Present	Absent	Present	Absent	Present	Present	Absent	Present	Present	Present	Absent	Absent	Present	Absent	Present	Present
sample 164	2024.10.30	Hezhou City, Babu District	111.712	23.9757	Cucurbita moschata	fruit setting stage	Absent	Present	Present	Absent	Present	Absent	Present	Absent	Present	Present	Present	Present	Absent	Present	Absent	Present	Present
sample 165	2024.10.30	Hezhou City, Babu District	111.749	23.8905	Cucurbita moschata	harvesting stage	Absent	Absent	Present	Absent	Absent	Absent	Absent	Absent	Present	Present	Present	Present	Absent	Present	Absent	Present	Present
sample 166	2024.10.30	Hezhou City, Babu District	111.749	23.8905	Cucurbita moschata	harvesting stage	Present	Absent	Present	Absent	Present	Present	Absent	Absent	Present	Present	Present	Present	Absent	Present	Absent	Present	Present
sample 167	2024.10.30	Hezhou City, Babu District	111.749	23.8905	Cucurbita moschata	harvesting stage	Absent	Absent	Present	Present	Absent	Absent	Absent	Absent	Present	Present	Present	Present	Absent	Present	Absent	Present	Present
sample 168	2024.10.30	Hezhou City, Babu District	111.749	23.8905	Cucurbita moschata	harvesting stage	Absent	Absent	Present	Present	Absent	Absent	Absent	Absent	Present	Present	Present	Present	Absent	Present	Absent	Present	Present
sample 169	2024.10.30	Hezhou City, Babu District	111.749	23.8905	Cucurbita moschata	harvesting stage	Present	Absent	Present	Absent	Present	Present	Absent	Absent	Present	Present	Present	Present	Absent	Present	Absent	Present	Present
sample 170	2024.10.30	Hezhou City, Babu District	111.749	23.8905	Cucurbita moschata	harvesting stage	Present	Present	Absent	Present	Absent	Absent	Absent	Absent	Present	Present	Present	Present	Absent	Present	Absent	Present	Present
sample 171	2024.10.30	Hezhou City, Babu District	111.749	23.8905	Cucurbita moschata	harvesting stage	Absent	Present	Absent	Present	Absent	Present	Absent	Absent	Present	Present	Present	Present	Absent	Present	Absent	Present	Present
sample 172	2024.10.30	Hezhou City, Babu District	111.749	23.8905	Cucurbita moschata	harvesting stage	Absent	Absent	Present	Absent	Absent	Present	Absent	Absent	Present	Present	Present	Present	Absent	Present	Absent	Present	Present
sample 173	2024.10.30	Hezhou City, Babu District	111.749	23.8905	Cucurbita moschata	harvesting stage	Present	Absent	Present	Absent	Present	Present	Absent	Absent	Present	Present	Present	Present	Absent	Present	Absent	Present	Present
sample 174	2024.10.30	Hezhou City, Babu District	111.749	23.8905	Cucurbita moschata	harvesting stage	Absent	Absent	Present	Absent	Absent	Present	Absent	Absent	Present	Present	Present	Present	Absent	Present	Absent	Present	Present
sample 175	2024.10.30	Hezhou City, Babu District	111.108	25.004	Cucurbita pepo	fruit setting stage	Absent	Present	Absent	Absent	Absent	Absent	Absent	Absent	Present	Present	Present	Absent	Absent	Absent	Absent	Present	Present
sample 176	2024.10.30	Hezhou City, Babu District	111.108	25.004	Cucurbita pepo	fruit setting stage	Absent	Present	Absent	Absent	Absent	Absent	Absent	Absent	Present	Present	Present	Absent	Absent	Absent	Absent	Present	Present
sample 177	2024.10.30	Hezhou City, Babu District	111.108	25.004	Cucurbita pepo	fruit setting stage	Present	Absent	Absent	Absent	Present	Present	Absent	Absent	Present	Present	Present	Absent	Absent	Absent	Absent	Present	Present
sample 178	2024.10.30	Hezhou City, Babu District	111.108	25.004	Cucurbita moschata	harvesting stage	Present	Absent	Present	Absent	Present	Present	Absent	Absent	Present	Present	Present	Absent	Absent	Absent	Absent	Present	Present
sample 179	2024.10.30	Hezhou City, Babu District	111.108	25.004	Cucurbita moschata	harvesting stage	Absent	Absent	Present	Absent	Absent	Present	Absent	Absent	Present	Present	Present	Absent	Absent	Absent	Absent	Present	Present
sample 180	2024.10.30	Hezhou City, Babu District	111.108	25.004	Cucurbita moschata	harvesting stage	Absent	Present	Present	Present	Present	Absent	Absent	Absent	Present	Present	Present	Absent	Absent	Absent	Absent	Present	Present
sample 181	2024.10.30	Hezhou City, Babu District	111.108	25.004	Cucurbita moschata	harvesting stage	Absent	Present	Present	Present	Present	Absent	Present	Absent	Absent	Present	Present	Absent	Absent	Absent	Absent	Absent	Present
sample 182	2024.10.30	Hezhou City, Babu District	111.108	25.004	Cucurbita moschata	harvesting stage	Absent	Absent	Absent	Absent	Absent	Present	Absent	Absent	Present	Present	Present	Absent	Absent	Absent	Absent	Present	Present
sample 183	2024.10.30	Hezhou City, Babu District	111.108	25.004	Cucurbita moschata	harvesting stage	Present	Absent	Present	Absent	Present	Present	Absent	Absent	Present	Present	Present	Absent	Absent	Absent	Absent	Present	Present
sample 184	2024.10.30	Hezhou City, Babu District	111.108	25.004	Cucurbita moschata	harvesting stage	Present	Absent	Present	Absent	Present	Present	Absent	Absent	Present	Present	Present	Absent	Absent	Absent	Absent	Present	Present
sample 185	2024.10.30	Hezhou City, Xindu Town	111.712	23.9757	Cucurbita moschata	fruit setting stage	Absent	Present	Present	Present	Absent	Absent	Absent	Absent	Absent	Present	Present	Present	Absent	Absent	Absent	Absent	Present
sample 186	2024.10.30	Hezhou City, Xindu Town	111.712	23.9757	Cucurbita moschata	fruit setting stage	Absent	Present	Present	Absent	Absent	Absent	Absent	Absent	Absent	Present	Present	Present	Absent	Absent	Absent	Absent	Present
sample 187	2024.10.30	Hezhou City, Xindu Town	111.712	23.9757	Cucurbita moschata	fruit setting stage	Absent	Present	Present	Present	Present	Absent	Present	Absent	Present	Present	Present	Present	Absent	Absent	Absent	Present	Present
sample 188	2024.10.30	Hezhou City, Xindu Town	111.712	23.9757	Cucurbita moschata	fruit setting stage	Absent	Present	Present	Absent	Present	Absent	Present	Absent	Absent	Present	Present	Present	Absent	Present	Absent	Absent	Present
sample 189	2024.11.04	Hechi City, Jinchengjiang District	107.751	24.5003	Cucurbita moschata	seedling stage	Present	Absent	Absent	Absent	Absent	Present	Absent	Absent	Present	Present	Present	Absent	Absent	Absent	Absent	Present	Absent
sample 190	2024.11.04	Hechi City, Jinchengjiang District	107.751	24.5003	Cucurbita moschata	seedling stage	Absent	Present	Absent	Present	Absent	Absent	Absent	Absent	Present	Present	Present	Absent	Absent	Absent	Absent	Present	Present
sample 191	2024.11.04	Hechi City, Jinchengjiang District	107.751	24.5003	Cucurbita moschata	seedling stage	Present	Absent	Present	Absent	Present	Present	Absent	Absent	Present	Present	Present	Present	Absent	Absent	Absent	Present	Present
sample 192	2024.11.04	Hechi City, Jinchengjiang District	107.751	24.5003	Cucurbita moschata	seedling stage	Absent	Present	Present	Absent	Present	Absent	Absent	Absent	Present	Present	Present	Absent	Absent	Absent	Absent	Present	Present
sample 193	2024.11.04	Hechi City, Jinchengjiang District	107.751	24.5003	Cucurbita moschata	seedling stage	Absent	Absent	Present	Present	Absent	Present	Present	Absent	Absent	Present	Present	Absent	Absent	Absent	Absent	Present	Absent
sample 194	2024.11.04	Hechi City, Yizhou District	108.623	24.5355	Cucurbita moschata	seedling stage	Present	Absent	Present	Absent	Present	Present	Absent	Absent	Present	Present	Present	Absent	Absent	Absent	Absent	Present	Present
sample 195	2024.11.04	Hechi City, Yizhou District	108.623	24.5355	Cucurbita moschata	seedling stage	Absent	Absent	Present	Absent	Present	Present	Absent	Absent	Present	Present	Present	Absent	Absent	Absent	Absent	Present	Present
sample 196	2024.11.04	Hechi City, Yizhou District	108.623	24.5355	Cucurbita moschata	seedling stage	Absent	Absent	Present	Present	Present	Absent	Absent	Absent	Present	Present	Present	Absent	Absent	Absent	Absent	Present	Present
sample 197	2024.11.04	Hechi City, Yizhou District	108.623	24.5355	Cucurbita moschata	seedling stage	Absent	Absent	Present	Present	Present	Absent	Absent	Absent	Absent	Present	Present	Absent	Absent	Absent	Absent	Present	Absent
sample 198	2024.11.04	Hechi City, Yizhou District	108.623	24.5355	Cucurbita moschata	seedling stage	Absent	Present	Absent	Absent	Absent	Present	Absent	Absent	Absent	Present	Present	Present	Absent	Present	Absent	Present	Absent
sample 199	2024.11.04	Hechi City, Yizhou District	108.632	24.545	Cucurbita pepo	harvesting stage	Absent	Present	Present	Absent	Absent	Absent	Absent	Absent	Present	Present	Present	Absent	Absent	Absent	Absent	Present	Present
sample 200	2024.11.04	Hechi City, Yizhou District	108.632	24.545	Cucurbita pepo	harvesting stage	Absent	Present	Absent	Absent	Absent	Present	Absent	Absent	Present	Present	Present	Absent	Absent	Absent	Absent	Present	Present
sample 201	2024.11.04	Hechi City, Yizhou District	108.632	24.545	Cucurbita pepo	harvesting stage	Absent	Absent	Absent	Absent	Absent	Absent	Absent	Absent	Present	Present	Present	Absent	Absent	Absent	Absent	Present	Present
sample 202	2024.11.04	Hechi City, Yizhou District	108.632	24.545	Cucurbita pepo	harvesting stage	Absent	Absent	Present	Absent	Present	Present	Absent	Absent	Present	Present	Present	Absent	Absent	Absent	Absent	Present	Present
sample 203	2024.11.04	Hechi City, Yizhou District	108.667	24.4998	Cucurbita moschata	fruit setting stage	Absent	Absent	Absent	Absent	Absent	Present	Present	Absent	Present	Present	Present	Absent	Absent	Absent	Absent	Present	Present
sample 204	2024.11.04	Hechi City, Yizhou District	108.667	24.4998	Cucurbita moschata	fruit setting stage	Absent	Absent	Present	Present	Absent	Absent	Present	Absent	Present	Present	Present	Absent	Absent	Absent	Absent	Present	Present
sample 205	2024.11.04	Hechi City, Yizhou District	108.667	24.4998	Cucurbita moschata	fruit setting stage	Present	Absent	Present	Absent	Absent	Absent	Absent	Absent	Absent	Present	Present	Absent	Absent	Absent	Absent	Absent	Absent
sample 206	2024.11.04	Hechi City, Yizhou District	108.667	24.4998	Cucurbita moschata	fruit setting stage	Absent	Present	Absent	Present	Absent	Present	Present	Absent	Absent	Present	Present	Absent	Absent	Absent	Absent	Absent	Absent
sample 207	2024.11.04	Hechi City, Yizhou District	108.667	24.4998	Cucurbita moschata	fruit setting stage	Absent	Absent	Present	Absent	Present	Absent	Absent	Absent	Present	Present	Present	Present	Absent	Absent	Absent	Present	Present
sample 208	2024.11.13	Guigang City, Gangnan District	109.707	23.0224	Cucurbita moschata	fruit setting stage	Absent	Present	Present	Absent	Absent	Present	Absent	Absent	Absent	Present	Present	Present	Absent	Present	Absent	Present	Present
sample 209	2024.11.13	Guigang City, Gangnan District	109.707	23.0224	Cucurbita moschata	fruit setting stage	Absent	Present	Present	Absent	Absent	Present	Present	Absent	Present	Present	Present	Absent	Absent	Absent	Absent	Present	Present
sample 210	2024.11.13	Guigang City, Gangnan District	109.707	23.0224	Cucurbita moschata	fruit setting stage	Absent	Absent	Present	Absent	Present	Present	Present	Absent	Present	Present	Present	Absent	Absent	Absent	Absent	Present	Present
sample 211	2024.11.13	Guigang City, Gangnan District	109.707	23.0224	Cucurbita moschata	fruit setting stage	Absent	Absent	Present	Present	Present	Present	Absent	Absent	Present	Present	Present	Present	Absent	Absent	Absent	Present	Present
sample 212	2024.11.13	Guigang City, Gangnan District	109.707	23.0224	Cucurbita moschata	fruit setting stage	Absent	Absent	Absent	Absent	Absent	Absent	Absent	Absent	Absent	Present	Absent	Absent	Absent	Absent	Absent	Absent	Absent
sample 213	2024.11.13	Guigang City, Gangnan District	109.707	23.0224	Cucurbita moschata	fruit setting stage	Absent	Absent	Present	Absent	Present	Present	Absent	Absent	Present	Present	Present	Absent	Absent	Absent	Absent	Present	Present
sample 214	2024.11.13	Yulin City, Rong County	110.631	22.6437	Cucurbita moschata	vine elongation stage	Absent	Absent	Present	Present	Absent	Present	Absent	Absent	Present	Present	Present	Present	Absent	Absent	Absent	Present	Present
sample 215	2024.11.13	Yulin City, Rong County	110.631	22.6437	Cucurbita moschata	vine elongation stage	Absent	Absent	Absent	Absent	Absent	Present	Absent	Absent	Present	Present	Present	Absent	Absent	Absent	Absent	Present	Present
sample 216	2024.11.13	Yulin City, Rong County	110.631	22.6437	Cucurbita moschata	vine elongation stage	Absent	Absent	Absent	Absent	Absent	Present	Absent	Absent	Present	Present	Present	Absent	Absent	Absent	Absent	Present	Present
sample 217	2024.11.13	Yulin City, Rong County	110.631	22.6437	Cucurbita moschata	vine elongation stage	Absent	Absent	Absent	Absent	Absent	Present	Absent	Absent	Absent	Absent	Present	Present	Absent	Absent	Absent	Absent	Present
sample 218	2024.11.13	Yulin City, Rong County	110.631	22.6437	Cucurbita moschata	vine elongation stage	Absent	Present	Absent	Present	Absent	Present	Present	Absent	Present	Present	Present	Present	Absent	Absent	Absent	Present	Present
sample 219	2024.11.13	Yulin City, Rong County	110.631	22.6437	Cucurbita moschata	vine elongation stage	Absent	Absent	Absent	Absent	Absent	Present	Absent	Absent	Present	Present	Present	Present	Absent	Absent	Absent	Present	Present
sample 220	2024.11.20	Hengzhou City, Liantang Town	109.514	24.1651	Cucurbita moschata	flowering stage	Present	Present	Present	Present	Absent	Present	Present	Absent	Present	Present	Present	Absent	Absent	Absent	Absent	Present	Present
sample 221	2024.11.20	Hengzhou City, Liantang Town	109.514	24.1651	Cucurbita moschata	flowering stage	Absent	Present	Absent	Present	Absent	Present	Present	Absent	Present	Present	Present	Present	Absent	Absent	Absent	Present	Present
sample 222	2024.11.20	Hengzhou City, Liantang Town	109.514	24.1651	Cucurbita moschata	flowering stage	Absent	Present	Absent	Present	Absent	Present	Present	Absent	Present	Present	Present	Absent	Absent	Absent	Absent	Present	Present
sample 223	2024.11.20	Hengzhou City, Liantang Town	109.514	24.1651	Cucurbita moschata	flowering stage	Absent	Absent	Absent	Present	Absent	Absent	Present	Absent	Present	Present	Present	Present	Absent	Absent	Absent	Present	Present
sample 224	2024.11.20	Hengzhou City, Liantang Town	109.514	24.1651	Cucurbita moschata	flowering stage	Absent	Present	Present	Absent	Present	Absent	Present	Absent	Present	Present	Present	Present	Absent	Absent	Absent	Present	Present
sample 225	2024.11.20	Hengzhou City, Liantang Town	109.514	24.1651	Cucurbita moschata	flowering stage	Absent	Absent	Absent	Absent	Absent	Absent	Present	Absent	Present	Present	Present	Present	Absent	Absent	Absent	Present	Present
sample 226	2024.11.20	Hengzhou City, Liantang Town	109.514	24.1651	Cucurbita moschata	flowering stage	Absent	Absent	Present	Present	Absent	Present	Present	Absent	Present	Present	Present	Present	Absent	Absent	Absent	Present	Present
sample 227	2024.11.20	Beihai City, Yinhai District	109.341	21.6042	Cucurbita moschata	harvesting stage	Absent	Absent	Present	Absent	Present	Absent	Absent	Absent	Absent	Present	Present	Present	Absent	Absent	Absent	Present	Present
sample 228	2024.11.20	Beihai City, Yinhai District	109.341	21.6042	Cucurbita moschata	harvesting stage	Present	Absent	Present	Absent	Absent	Absent	Present	Absent	Absent	Present	Present	Absent	Absent	Absent	Absent	Present	Present
sample 229	2024.11.20	Beihai City, Yinhai District	109.341	21.6042	Cucurbita moschata	harvesting stage	Present	Absent	Absent	Absent	Absent	Present	Absent	Absent	Absent	Present	Present	Absent	Absent	Absent	Absent	Present	Present
sample 230	2024.11.20	Beihai City, Yinhai District	109.341	21.6042	Cucurbita moschata	harvesting stage	Absent	Absent	Present	Absent	Present	Absent	Absent	Absent	Present	Present	Present	Absent	Absent	Absent	Absent	Present	Present
sample 231	2024.11.20	Beihai City, Yinhai District	109.341	21.6042	Cucurbita moschata	harvesting stage	Present	Present	Absent	Present	Absent	Absent	Absent	Absent	Absent	Present	Present	Absent	Absent	Absent	Absent	Present	Present
sample 232	2024.11.20	Beihai City, Yinhai District	109.341	21.6042	Cucurbita moschata	harvesting stage	Absent	Absent	Absent	Absent	Absent	Present	Absent	Absent	Present	Present	Present	Present	Absent	Present	Absent	Present	Present
sample 233	2024.11.20	Beihai City, Yinhai District	109.341	21.6042	Cucurbita moschata	flowering stage	Absent	Present	Absent	Present	Absent	Absent	Absent	Absent	Absent	Present	Present	Present	Absent	Absent	Absent	Present	Present
sample 234	2024.11.20	Beihai City, Yinhai District	109.341	21.6042	Cucurbita moschata	flowering stage	Absent	Present	Absent	Present	Absent	Absent	Absent	Absent	Absent	Present	Present	Absent	Absent	Absent	Absent	Present	Present
sample 235	2024.11.20	Beihai City, Yinhai District	109.341	21.6042	Cucurbita moschata	flowering stage	Absent	Absent	Present	Absent	Present	Present	Absent	Absent	Present	Present	Present	Absent	Absent	Absent	Absent	Present	Present
sample 236	2024.11.20	Beihai City, Yinhai District	109.341	21.6042	Cucurbita moschata	flowering stage	Absent	Present	Present	Absent	Present	Absent	Absent	Absent	Absent	Present	Present	Absent	Absent	Absent	Absent	Present	Present
sample 237	2024.11.20	Beihai City, Yinhai District	109.341	21.6042	Cucurbita moschata	flowering stage	Absent	Absent	Absent	Absent	Absent	Absent	Absent	Absent	Absent	Present	Present	Absent	Absent	Absent	Absent	Absent	Present
sample 238	2024.11.20	Beihai City, Yinhai District	109.341	21.6042	Cucurbita moschata	flowering stage	Absent	Absent	Present	Absent	Present	Present	Absent	Absent	Absent	Present	Present	Absent	Absent	Absent	Absent	Present	Present
sample 239	2024.11.20	Beihai City, Yinhai District	109.341	21.6042	Cucurbita moschata	flowering stage	Absent	Absent	Present	Absent	Present	Present	Absent	Absent	Absent	Absent	Present	Absent	Absent	Absent	Absent	Present	Present
sample 240	2024.11.20	Beihai City, Yinhai District	109.341	21.6042	Cucurbita moschata	flowering stage	Absent	Absent	Present	Present	Absent	Present	Absent	Absent	Present	Present	Present	Absent	Absent	Absent	Absent	Present	Present
sample 241	2024.11.26	Liuzhou City, Luzhai County	109.855	24.3033	Cucurbita moschata	vine elongation stage	Absent	Absent	Present	Present	Absent	Present	Absent	Absent	Present	Present	Present	Absent	Absent	Absent	Absent	Present	Present
sample 242	2024.11.26	Liuzhou City, Luzhai County	109.855	24.3033	Cucurbita moschata	vine elongation stage	Absent	Absent	Present	Present	Absent	Present	Absent	Absent	Present	Present	Present	Absent	Absent	Absent	Absent	Present	Present
sample 243	2024.11.26	Liuzhou City, Luzhai County	109.855	24.3033	Cucurbita moschata	vine elongation stage	Absent	Absent	Present	Present	Absent	Present	Absent	Absent	Present	Present	Present	Absent	Absent	Absent	Absent	Present	Present
sample 244	2024.11.26	Liuzhou City, Luzhai County	109.855	24.3033	Cucurbita moschata	vine elongation stage	Absent	Absent	Present	Present	Absent	Present	Absent	Absent	Present	Present	Present	Absent	Absent	Absent	Absent	Present	Present
sample 245	2024.11.26	Liuzhou City, Luzhai County	109.855	24.3033	Cucurbita moschata	vine elongation stage	Absent	Absent	Absent	Absent	Absent	Present	Absent	Absent	Present	Present	Present	Absent	Absent	Absent	Absent	Present	Present
sample 246	2024.11.28	Nanning City, Xixiangtang District	107.874	22.8879	Cucurbita moschata	fruit setting stage	Present	Absent	Absent	Absent	Absent	Absent	Absent	Absent	Present	Present	Present	Absent	Absent	Absent	Absent	Present	Present
sample 247	2024.11.28	Nanning City, Xixiangtang District	107.874	22.8879	Cucurbita moschata	fruit setting stage	Present	Absent	Present	Present	Absent	Present	Absent	Absent	Present	Present	Present	Absent	Absent	Absent	Absent	Present	Present
sample 248	2024.11.28	Nanning City, Xixiangtang District	107.874	22.8879	Cucurbita moschata	fruit setting stage	Absent	Present	Absent	Present	Absent	Absent	Absent	Absent	Present	Present	Present	Absent	Absent	Absent	Absent	Present	Present
sample 249	2024.11.28	Nanning City, Xixiangtang District	107.874	22.8879	Cucurbita moschata	fruit setting stage	Absent	Present	Absent	Present	Absent	Absent	Absent	Absent	Absent	Present	Present	Absent	Absent	Absent	Absent	Absent	Absent
sample 250	2024.11.28	Nanning City, Xixiangtang District	107.874	22.8879	Cucurbita moschata	fruit setting stage	Absent	Absent	Present	Absent	Absent	Absent	Absent	Absent	Present	Present	Present	Absent	Absent	Absent	Absent	Present	Present
sample 251	2024.11.28	Nanning City, Xixiangtang District	107.874	22.8879	Cucurbita moschata	fruit setting stage	Absent	Present	Present	Present	Absent	Absent	Absent	Absent	Present	Present	Present	Absent	Absent	Absent	Absent	Present	Present
sample 252	2024.11.28	Nanning City, Xixiangtang District	107.874	22.8879	Cucurbita moschata	fruit setting stage	Present	Absent	Present	Present	Absent	Present	Absent	Absent	Present	Present	Present	Absent	Absent	Absent	Absent	Present	Present
sample 253	2024.11.28	Nanning City, Long'an County	107.773	23.0723	Cucurbita moschata	fruit setting stage	Present	Absent	Present	Absent	Absent	Present	Absent	Absent	Present	Present	Present	Absent	Absent	Absent	Absent	Present	Present
sample 254	2024.11.28	Nanning City, Long'an County	107.779	23.0788	Cucurbita moschata	harvesting stage	Absent	Absent	Absent	Absent	Absent	Present	Absent	Absent	Present	Present	Present	Absent	Absent	Absent	Absent	Present	Present
sample 255	2024.11.28	Nanning City, Long'an County	107.779	23.0788	Cucurbita moschata	harvesting stage	Absent	Absent	Present	Present	Absent	Present	Absent	Absent	Present	Present	Present	Absent	Absent	Absent	Absent	Present	Present
sample 256	2024.11.28	Nanning City, Long'an County	107.779	23.0788	Cucurbita moschata	harvesting stage	Absent	Absent	Present	Present	Present	Absent	Present	Absent	Absent	Present	Present	Absent	Absent	Absent	Absent	Absent	Absent
sample 257	2024.11.28	Nanning City, Long'an County	107.779	23.0788	Cucurbita moschata	harvesting stage	Absent	Absent	Present	Absent	Present	Absent	Absent	Absent	Absent	Present	Present	Absent	Absent	Absent	Absent	Present	Absent
sample 258	2024.11.28	Nanning City, Long'an County	107.779	23.0788	Cucurbita moschata	harvesting stage	Absent	Absent	Present	Absent	Present	Absent	Present	Absent	Present	Present	Present	Absent	Absent	Absent	Absent	Present	Present
sample 259	2024.11.28	Nanning City, Long'an County	107.779	23.0788	Cucurbita moschata	harvesting stage	Absent	Absent	Present	Absent	Absent	Absent	Absent	Absent	Present	Present	Present	Absent	Absent	Absent	Absent	Present	Present
sample 260	2024.11.28	Chongzuo City, Fusui County	107.932	22.7673	Cucurbita moschata	harvesting stage	Absent	Present	Absent	Present	Absent	Present	Absent	Absent	Present	Present	Present	Absent	Absent	Absent	Absent	Present	Present
sample 261	2024.11.28	Chongzuo City, Fusui County	107.932	22.7673	Cucurbita moschata	harvesting stage	Absent	Absent	Absent	Present	Absent	Absent	Absent	Absent	Present	Present	Present	Absent	Absent	Absent	Absent	Present	Present
sample 262	2024.11.28	Chongzuo City, Fusui County	107.932	22.7673	Cucurbita moschata	harvesting stage	Present	Absent	Present	Present	Absent	Present	Absent	Absent	Present	Present	Present	Absent	Absent	Absent	Absent	Present	Present
sample 263	2024.11.28	Chongzuo City, Fusui County	107.932	22.7673	Cucurbita moschata	harvesting stage	Absent	Present	Present	Absent	Absent	Present	Absent	Absent	Present	Present	Present	Absent	Absent	Absent	Absent	Present	Present
sample 264	2024.11.28	Chongzuo City, Fusui County	107.932	22.7673	Cucurbita moschata	harvesting stage	Present	Absent	Present	Present	Absent	Present	Absent	Absent	Present	Present	Present	Absent	Absent	Absent	Absent	Present	Present
sample 265	2024.11.28	Chongzuo City, Fusui County	107.932	22.7673	Cucurbita moschata	harvesting stage	Absent	Absent	Absent	Absent	Absent	Absent	Absent	Absent	Absent	Absent	Present	Absent	Absent	Absent	Absent	Absent	Absent
sample 266	2024.11.28	Chongzuo City, Fusui County	107.932	22.7673	Cucurbita moschata	harvesting stage	Absent	Absent	Present	Absent	Present	Present	Absent	Absent	Present	Present	Present	Absent	Absent	Absent	Absent	Present	Present
sample 267	2024.11.28	Chongzuo City, Fusui County	107.932	22.7673	Cucurbita moschata	harvesting stage	Present	Absent	Absent	Absent	Absent	Present	Absent	Absent	Present	Present	Present	Absent	Absent	Absent	Absent	Present	Present
sample 268	2024.11.28	Chongzuo City, Fusui County	107.932	22.7673	Cucurbita moschata	harvesting stage	Absent	Absent	Present	Present	Absent	Absent	Absent	Absent	Absent	Present	Present	Absent	Absent	Absent	Absent	Present	Absent
sample 269	2024.12.17	Liuzhou City, Liujiang District	109.017	24.2892	Cucurbita moschata	harvesting stage	Absent	Absent	Absent	Absent	Absent	Present	Absent	Absent	Present	Present	Present	Absent	Absent	Absent	Absent	Absent	Present
sample 270	2024.12.17	Liuzhou City, Liujiang District	109.017	24.2892	Cucurbita moschata	harvesting stage	Absent	Absent	Present	Present	Absent	Absent	Absent	Absent	Present	Present	Present	Absent	Absent	Absent	Absent	Absent	Absent
sample 271	2024.12.17	Liuzhou City, Liujiang District	109.017	24.2892	Cucurbita moschata	harvesting stage	Absent	Absent	Present	Present	Absent	Absent	Absent	Absent	Present	Present	Present	Absent	Absent	Absent	Absent	Present	Present
sample 272	2024.12.17	Liuzhou City, Liujiang District	109.017	24.2892	Cucurbita moschata	harvesting stage	Absent	Absent	Present	Present	Absent	Absent	Absent	Absent	Present	Present	Present	Absent	Absent	Absent	Absent	Present	Present
sample 273	2024.12.17	Liuzhou City, Liujiang District	109.017	24.2892	Cucurbita moschata	harvesting stage	Absent	Absent	Present	Present	Absent	Absent	Absent	Absent	Present	Present	Present	Absent	Absent	Absent	Absent	Absent	Absent
sample 274	2025.3.15	Beihai City, Tieshangang District	109.471	21.6345	Cucurbita moschata	harvesting stage	Present	Absent	Absent	Present	Absent	Present	Absent	Absent	Absent	Absent	Absent	Absent	Absent	Absent	Absent	Absent	Present
sample 275	2025.3.15	Beihai City, Tieshangang District	109.471	21.6345	Cucurbita moschata	harvesting stage	Absent	Present	Absent	Absent	Absent	Absent	Absent	Absent	Absent	Absent	Absent	Present	Absent	Present	Absent	Present	Absent
sample 276	2025.3.15	Beihai City, Tieshangang District	109.471	21.6345	Cucurbita moschata	harvesting stage	Present	Absent	Absent	Absent	Absent	Absent	Present	Absent	Absent	Absent	Absent	Present	Absent	Present	Absent	Present	Absent
sample 277	2025.3.15	Beihai City, Tieshangang District	109.471	21.6345	Cucurbita moschata	harvesting stage	Absent	Present	Absent	Present	Absent	Present	Absent	Absent	Absent	Absent	Absent	Absent	Absent	Absent	Absent	Present	Present
sample 278	2025.3.15	Beihai City, Tieshangang District	109.471	21.6345	Cucurbita moschata	harvesting stage	Absent	Absent	Absent	Absent	Absent	Absent	Present	Absent	Absent	Absent	Absent	Absent	Absent	Absent	Absent	Present	Present
sample 279	2025.3.15	Beihai City, Tieshangang District	109.471	21.6345	Cucurbita moschata	harvesting stage	Absent	Present	Present	Present	Absent	Present	Present	Absent	Absent	Absent	Absent	Absent	Absent	Absent	Absent	Absent	Present
sample 280	2025.3.15	Beihai City, Tieshangang District	109.471	21.6345	Cucurbita moschata	harvesting stage	Absent	Present	Present	Present	Absent	Present	Absent	Absent	Absent	Absent	Absent	Absent	Absent	Absent	Absent	Present	Present
sample 281	2025.3.15	Beihai City, Tieshangang District	109.471	21.6345	Cucurbita moschata	harvesting stage	Absent	Present	Absent	Present	Absent	Present	Present	Absent	Absent	Absent	Absent	Absent	Absent	Absent	Absent	Absent	Present
sample 282	2025.3.15	Beihai City, Tieshangang District	109.471	21.6345	Cucurbita moschata	harvesting stage	Present	Absent	Present	Present	Absent	Present	Absent	Absent	Absent	Absent	Absent	Absent	Absent	Absent	Absent	Present	Present
sample 283	2025.3.15	Beihai City, Tieshangang District	109.471	21.6345	Cucurbita moschata	harvesting stage	Present	Absent	Present	Absent	Absent	Present	Present	Present	Absent	Absent	Absent	Absent	Absent	Absent	Absent	Present	Present
sample 284	2025.3.15	Beihai City, Tieshangang District	109.303	21.3719	Cucurbita moschata	harvesting stage	Present	Absent	Present	Present	Absent	Present	Absent	Present	Absent	Absent	Absent	Absent	Absent	Absent	Absent	Present	Absent
sample 285	2025.10.14	Nanning City, Xixiangtang District	108.24	22.6148	Cucurbita moschata	harvesting stage	Absent	Absent	Present	Absent	Present	Absent	Absent	Present	Absent	Absent	Absent	Absent	Absent	Absent	Absent	Present	Present
sample 286	2025.10.14	Nanning City, Xixiangtang District	108.24	22.6148	Cucurbita moschata	harvesting stage	Absent	Absent	Present	Absent	Present	Absent	Absent	Present	Absent	Absent	Absent	Absent	Absent	Absent	Absent	Present	Present
sample 287	2025.10.14	Nanning City, Xixiangtang District	108.24	22.6148	Cucurbita moschata	harvesting stage	Absent	Absent	Present	Absent	Present	Absent	Absent	Present	Absent	Absent	Absent	Absent	Absent	Absent	Absent	Present	Present
sample 288	2025.10.14	Nanning City, Xixiangtang District	108.24	22.6148	Cucurbita moschata	harvesting stage	Absent	Absent	Present	Absent	Present	Absent	Absent	Present	Absent	Absent	Absent	Absent	Absent	Absent	Absent	Present	Present
sample 289	2025.10.14	Nanning City, Xixiangtang District	108.24	22.6148	Cucurbita moschata	harvesting stage	Absent	Absent	Present	Absent	Present	Absent	Absent	Present	Absent	Absent	Absent	Absent	Absent	Absent	Absent	Present	Present
