# Supplementary material for: Pervasive mixed infections and recurrent begomovirus co-detection in symptomatic pumpkin plants from Guangxi, China
Source: Front Microbiol. 2026 Jun 12;17:1857304. doi: 10.3389/fmicb.2026.1857304 (PMC13303779; doi:10.3389/fmicb.2026.1857304)
Supplement: Supplementary file 1 [file Data_Sheet_1.zip › Table_S2_revised_red.xlsx]

## Sheet: Sheet1
Table S2. Candidate viruses detected by small-RNA sequencing and ICTV-aligned nomenclature.
ICTV VMR/MSL: https://ictv.global/vmr; https://ictv.global/msl
Conventional virus name	ICTV species name	Abbreviation / internal label	Taxonomy note/source
zucchini yellow mosaic virus	Potyvirus cucurbitaflavitesselati	ZYMV	ICTV VMR/MSL: https://ictv.global/vmr; https://ictv.global/msl
watermelon mosaic virus	Potyvirus citrulli	WMV	ICTV VMR/MSL: https://ictv.global/vmr; https://ictv.global/msl
squash leaf curl China virus	Begomovirus cucurbitachinaense	SLCCNV	ICTV VMR/MSL: https://ictv.global/vmr; https://ictv.global/msl
pumpkin yellow mosaic virus	Begomovirus cucurbitamaximae	PuYmMV	ICTV VMR lists pumpkin yellow mosaic virus/PuYMV; PuYmMV retained as study abbreviation. ICTV VMR/MSL: https://ictv.global/vmr; https://ictv.global/msl
squash leaf curl Philippines virus	Begomovirus cucurbitaphilippinense	SLCPHV	ICTV VMR suggested abbreviation: SLCuPV; SLCPHV retained as study abbreviation. ICTV VMR/MSL: https://ictv.global/vmr; https://ictv.global/msl
tomato leaf curl China virus	Begomovirus solanumchinaense	TLCCNV	ICTV VMR suggested abbreviation: ToLCCNV; TLCCNV retained as study abbreviation. ICTV VMR/MSL: https://ictv.global/vmr; https://ictv.global/msl
tomato leaf curl New Delhi virus	Begomovirus solanumdelhiense	ToLCNDV	ICTV VMR/MSL: https://ictv.global/vmr; https://ictv.global/msl
zucchini tigre mosaic virus	Potyvirus pepotigris	ZTMV	Corrected from “tiger” to ICTV/VMR spelling “tigre”. ICTV VMR/MSL: https://ictv.global/vmr; https://ictv.global/msl
papaya ringspot virus	Potyvirus papayanuli	PRSV	ICTV VMR/MSL: https://ictv.global/vmr; https://ictv.global/msl
watermelon silver mottle virus	Orthotospovirus citrullomaculosi	WSMoV	ICTV VMR/MSL: https://ictv.global/vmr; https://ictv.global/msl
suakwa aphid-borne yellows virus	Polerovirus SABYV	SABYV	ICTV VMR suggested abbreviation: SAbYV; SABYV retained as study abbreviation. ICTV VMR/MSL: https://ictv.global/vmr; https://ictv.global/msl
cucurbit aphid-borne yellows virus	Polerovirus CABYV	CABYV	ICTV VMR/MSL: https://ictv.global/vmr; https://ictv.global/msl
cucurbit yellow stunting disorder virus	Crinivirus cucurbitae	CYSDV	ICTV VMR/MSL: https://ictv.global/vmr; https://ictv.global/msl
luffa aphid-borne yellows virus	Polerovirus LABYV	LASYV (internal label)	ICTV VMR suggested abbreviation: LABYV; LASYV retained as internal study label. ICTV VMR/MSL: https://ictv.global/vmr; https://ictv.global/msl
cucumber green mottle mosaic virus	Tobamovirus viridimaculae	CGMMV	ICTV VMR/MSL: https://ictv.global/vmr; https://ictv.global/msl
