# Supplementary material for: Pervasive mixed infections and recurrent begomovirus co-detection in symptomatic pumpkin plants from Guangxi, China
Source: Front Microbiol. 2026 Jun 12;17:1857304. doi: 10.3389/fmicb.2026.1857304 (PMC13303779; doi:10.3389/fmicb.2026.1857304)
Supplement: Supplementary file 1 [file Data_Sheet_1.zip › Table_S3_revised_red.xlsx]

## Sheet: Sheet1
Table S3. Taxonomic classification of confirmed viruses with ICTV-aligned species names.
ICTV VMR/MSL: https://ictv.global/vmr; https://ictv.global/msl
Conventional virus name	Abbreviation used in this study	ICTV species name	ICTV/VMR suggested abbreviation	Genome type	Family	Genus	Taxonomy note/source
zucchini yellow mosaic virus	ZYMV	Potyvirus cucurbitaflavitesselati	ZYMV	Positive-sense ssRNA	Potyviridae	Potyvirus	ICTV VMR/MSL: https://ictv.global/vmr; https://ictv.global/msl
watermelon mosaic virus	WMV	Potyvirus citrulli	WMV	Positive-sense ssRNA	Potyviridae	Potyvirus	ICTV VMR/MSL: https://ictv.global/vmr; https://ictv.global/msl
squash leaf curl China virus	SLCCNV	Begomovirus cucurbitachinaense	SLCCNV	Circular ssDNA	Geminiviridae	Begomovirus	ICTV VMR/MSL: https://ictv.global/vmr; https://ictv.global/msl
pumpkin yellow mosaic virus	PuYmMV	Begomovirus cucurbitamaximae	PuYMV	Circular ssDNA	Geminiviridae	Begomovirus	ICTV VMR lists pumpkin yellow mosaic virus/PuYMV; PuYmMV retained as study abbreviation. ICTV VMR/MSL: https://ictv.global/vmr; https://ictv.global/msl
squash leaf curl Philippines virus	SLCPHV	Begomovirus cucurbitaphilippinense	SLCuPV	Circular ssDNA	Geminiviridae	Begomovirus	ICTV VMR suggested abbreviation: SLCuPV; SLCPHV retained as study abbreviation. ICTV VMR/MSL: https://ictv.global/vmr; https://ictv.global/msl
tomato leaf curl China virus	TLCCNV	Begomovirus solanumchinaense	ToLCCNV	Circular ssDNA	Geminiviridae	Begomovirus	ICTV VMR suggested abbreviation: ToLCCNV; TLCCNV retained as study abbreviation. ICTV VMR/MSL: https://ictv.global/vmr; https://ictv.global/msl
tomato leaf curl New Delhi virus	ToLCNDV	Begomovirus solanumdelhiense	ToLCNDV	Circular ssDNA	Geminiviridae	Begomovirus	ICTV VMR/MSL: https://ictv.global/vmr; https://ictv.global/msl
zucchini tigre mosaic virus	ZTMV	Potyvirus pepotigris	ZTMV	Positive-sense ssRNA	Potyviridae	Potyvirus	Corrected from “tiger” to ICTV/VMR spelling “tigre”. ICTV VMR/MSL: https://ictv.global/vmr; https://ictv.global/msl
papaya ringspot virus	PRSV	Potyvirus papayanuli	PRSV	Positive-sense ssRNA	Potyviridae	Potyvirus	ICTV VMR/MSL: https://ictv.global/vmr; https://ictv.global/msl
watermelon silver mottle virus	WSMoV	Orthotospovirus citrullomaculosi	WSMoV	Segmented negative/ambisense ssRNA	Tospoviridae	Orthotospovirus	ICTV VMR/MSL: https://ictv.global/vmr; https://ictv.global/msl
suakwa aphid-borne yellows virus	SABYV	Polerovirus SABYV	SAbYV	Positive-sense ssRNA	Solemoviridae	Polerovirus	ICTV VMR suggested abbreviation: SAbYV; SABYV retained as study abbreviation. ICTV VMR/MSL: https://ictv.global/vmr; https://ictv.global/msl
