# Supplementary material for: Pervasive mixed infections and recurrent begomovirus co-detection in symptomatic pumpkin plants from Guangxi, China
Source: Front Microbiol. 2026 Jun 12;17:1857304. doi: 10.3389/fmicb.2026.1857304 (PMC13303779; doi:10.3389/fmicb.2026.1857304)
Supplement: Supplementary file 1 [file Data_Sheet_1.zip › Table_S4_revised_red.xlsx]

## Sheet: Primers
Table S4. Primers used for targeted PCR/RT-PCR detection and RT/cDNA priming strategy.
ICTV VMR/MSL: https://ictv.global/vmr; https://ictv.global/msl
Conventional virus name	ICTV species name	Abbreviation used in this study	Amplicon size (bp)	Forward primer (5′–3′)	Reverse primer (5′–3′)	Target / assay type	RT/cDNA synthesis primer strategy
zucchini yellow mosaic virus	Potyvirus cucurbitaflavitesselati	ZYMV	810	CACGAAGGACAAGGATGTGAATGCTG	CACACTGAAATCTAAAGACATCATATAAAGCGG	RNA / one-step RT-PCR	Virus-specific primer pair used in the one-step RT-PCR; no oligo(dT) priming.
watermelon mosaic virus	Potyvirus citrulli	WMV	732	GAAGAAAGACACCAGTGGCA	GTATTTTCGGAATTGGTCGAG	RNA / one-step RT-PCR	Virus-specific primer pair used in the one-step RT-PCR; no oligo(dT) priming.
squash leaf curl China virus	Begomovirus cucurbitachinaense	SLCCNV	468	GCCGCACAGATAATTGTGC	GGAGCTAAATCGGCATCG	DNA / PCR	RT/cDNA synthesis not applicable to begomovirus DNA detection.
tomato leaf curl New Delhi virus	Begomovirus solanumdelhiense	ToLCNDV	766	ATGGCGAAGCGACCAGCA	TTGTGACCGAATCATAAAAGTAGATCCGG	DNA / PCR	RT/cDNA synthesis not applicable to begomovirus DNA detection.
pumpkin yellow mosaic virus	Begomovirus cucurbitamaximae	PuYmMV	750	ATGTCGAAGCGACCAGCCGATATTA	AATAGATCCGAATTTTCAAAGTCGCGTATACAG	DNA / PCR	ICTV VMR lists pumpkin yellow mosaic virus/PuYMV; PuYmMV retained as study abbreviation. RT not applicable.
squash leaf curl Philippines virus	Begomovirus cucurbitaphilippinense	SLCPHV	816	CGTTTACATTCGATTTTCATACATTGTTCTACCGT	CAAGAAATGATAACATGGGTCTTGGAGTTGG	DNA / PCR	ICTV VMR suggested abbreviation: SLCuPV; SLCPHV retained as study abbreviation. RT not applicable.
zucchini tigre mosaic virus	Potyvirus pepotigris	ZTMV	874	GATCGAGATGTCAATGCTGGAACAAT	CACGTGGGACACCCACCC	RNA / one-step RT-PCR	Virus-specific primer pair used in the one-step RT-PCR; no oligo(dT) priming.
suakwa aphid-borne yellows virus	Polerovirus SABYV	SABYV	365	AGTCGGGCTCCTACAACACC	AAGTGAAGCAGCTCCAGGTAC	RNA / one-step RT-PCR	Virus-specific primer pair used in the one-step RT-PCR; no oligo(dT) priming.
papaya ringspot virus	Potyvirus papayanuli	PRSV	703	ACCTACAAGCGTGACTTTAC	CACCCATGCCATGCATCTTTC	RNA / one-step RT-PCR	Virus-specific primer pair used in the one-step RT-PCR; no oligo(dT) priming.
watermelon silver mottle virus	Orthotospovirus citrullomaculosi	WSMoV	1318	GTCTACTGCAAAGAATGCTGCTTCG	TTATTCTGCTTTTCACAACAAAGTGCTGATG	RNA / one-step RT-PCR	Virus-specific primer pair used in the one-step RT-PCR; no oligo(dT) priming.
tomato leaf curl China virus	Begomovirus solanumchinaense	TLCCNV	530	GCGAAGTACGAGAATCATACGGAGAA	ACAATCATGGATTCACGCACAGG	DNA / PCR	ICTV VMR suggested abbreviation: ToLCCNV; TLCCNV retained as study abbreviation. RT not applicable.
