# Supplementary material for: Pervasive mixed infections and recurrent begomovirus co-detection in symptomatic pumpkin plants from Guangxi, China
Source: Front Microbiol. 2026 Jun 12;17:1857304. doi: 10.3389/fmicb.2026.1857304 (PMC13303779; doi:10.3389/fmicb.2026.1857304)
Supplement: Supplementary file 1 [file Data_Sheet_1.zip › Table_S5_revised_red.xlsx]

## Sheet: Regional comparison
Table S5A. Regional comparison of virus detection rates.
Note: Detection rates are presented as positive/total samples (%) for each virus. Statistical significance was evaluated using chi-square tests or Fisher's exact tests, as appropriate. P-values were adjusted using the Benjamini–Hochberg procedure; q < 0.05 indicates significance after multiple-testing correction.
Virus (abbreviation)	Southern Guangxi (positive/total, %)	Northern Guangxi (positive/total, %)	Statistical method	χ² / Fisher's exact	Raw p-value	BH-adjusted q-value	Significance (after BH)
ZYMV	56/173 (32.37%)	45/116 (38.79%)	Chi-square	1.26	0.261624	0.411123	ns
WMV	10/173 (5.78%)	12/116 (10.34%)	Chi-square	2.06	0.1515	0.27824	ns
SLCCNV	119/173 (68.79%)	80/116 (68.97%)	Chi-square	0.00	0.974248	0.985784	ns
PuYmMV	152/173 (87.86%)	102/116 (87.93%)	Chi-square	0.00	0.985784	0.985784	ns
SLCPHV	153/173 (88.44%)	101/116 (87.07%)	Chi-square	0.12	0.726332	0.887739	ns
ZTMV	32/173 (18.50%)	51/116 (43.97%)	Chi-square	22.00	2.72381e-06	2.99619e-05	q < 0.05
SABYV	4/173 (2.31%)	0/116 (0.00%)	Fisher exact	-	0.151768	0.27824	ns
PRSV	15/173 (8.67%)	24/116 (20.69%)	Chi-square	8.59	0.00337462	0.0123736	q < 0.05
WSMoV	5/173 (2.89%)	1/116 (0.86%)	Fisher exact	-	0.407113	0.55978	ns
TLCCNV	155/173 (89.60%)	86/116 (74.14%)	Chi-square	11.98	0.000538046	0.00295926	q < 0.05
ToLCNDV	146/173 (84.39%)	82/116 (70.69%)	Chi-square	7.83	0.00513693	0.0141266	q < 0.05

## Sheet: Host comparison
Table S5B. Host comparison of virus detection rates; host scientific names were italicized according to reviewer comments.
Note: Host-species comparisons include Cucurbita moschata, C. maxima, and C. pepo. One interspecific hybrid sample was excluded from the formal host-species comparison. P-values were adjusted using the Benjamini–Hochberg procedure; q < 0.05 indicates significance after multiple-testing correction.
Virus (abbreviation)	C. moschata (positive/total, %)	C. maxima (positive/total, %)	C. pepo (positive/total, %)	Statistical method	χ² / Fisher's exact	Raw p-value	BH-adjusted q-value	Significance (after BH)
ZYMV	94/261 (36.02%)	1/6 (16.67%)	6/21 (28.57%)	Fisher's exact	-	0.5685	0.736633	ns
WMV	22/261 (8.43%)	0/6 (0.00%)	0/21 (0.00%)	Fisher's exact	-	0.5141	0.736633	ns
SLCCNV	174/261 (66.67%)	6/6 (100.00%)	18/21 (85.71%)	Fisher's exact	-	0.0519	0.28545	ns
PuYmMV	226/261 (86.59%)	6/6 (100.00%)	21/21 (100.00%)	Fisher's exact	-	0.1618	0.544225	ns
SLCPHV	227/261 (86.97%)	6/6 (100.00%)	20/21 (95.24%)	Fisher's exact	-	0.5685	0.736633	ns
ZTMV	81/261 (31.03%)	0/6 (0.00%)	2/21 (9.52%)	Fisher's exact	-	0.0322	0.28545	ns
SABYV	3/261 (1.15%)	0/6 (0.00%)	1/21 (4.76%)	Fisher's exact	-	0.3219	0.70818	ns
PRSV	37/261 (14.18%)	0/6 (0.00%)	2/21 (9.52%)	Fisher's exact	-	0.8979	0.98769	ns
WSMoV	6/261 (2.30%)	0/6 (0.00%)	0/21 (0.00%)	Fisher's exact	-	1	1	ns
TLCCNV	214/261 (81.99%)	6/6 (100.00%)	20/21 (95.24%)	Fisher's exact	-	0.1979	0.544225	ns
ToLCNDV	204/261 (78.16%)	6/6 (100.00%)	17/21 (80.95%)	Fisher's exact	-	0.6027	0.736633	ns
