# Supplementary material for: Pervasive mixed infections and recurrent begomovirus co-detection in symptomatic pumpkin plants from Guangxi, China
Source: Front Microbiol. 2026 Jun 12;17:1857304. doi: 10.3389/fmicb.2026.1857304 (PMC13303779; doi:10.3389/fmicb.2026.1857304)
Supplement: Supplementary file 1 [file Data_Sheet_1.zip › Table_S6_revised_red.xlsx]

## Sheet: Profiles
Table S6A. Mixed-infection profiles based on defined virus abbreviations.
Note: The table lists recurrent confirmed-virus profiles detected in the 289 symptomatic samples. Frequencies are calculated relative to the full dataset. Virus abbreviations follow the main text and Table S3.
No. of viruses in profile	Profile	Samples	Frequency (%)
5	SLCCNV; PuYmMV; SLCPHV; TLCCNV; ToLCNDV	103	35.64
6	ZYMV; SLCCNV; PuYmMV; SLCPHV; TLCCNV; ToLCNDV	30	10.38
7	SLCCNV; PuYmMV; SLCPHV; ZTMV; PRSV; TLCCNV; ToLCNDV	14	4.84
7	ZYMV; SLCCNV; PuYmMV; SLCPHV; ZTMV; TLCCNV; ToLCNDV	13	4.5
8	ZYMV; SLCCNV; PuYmMV; SLCPHV; ZTMV; PRSV; TLCCNV; ToLCNDV	10	3.46
6	SLCCNV; PuYmMV; SLCPHV; ZTMV; TLCCNV; ToLCNDV	9	3.11
4	PuYmMV; SLCPHV; TLCCNV; ToLCNDV	8	2.77
3	PuYmMV; SLCPHV; TLCCNV	5	1.73
3	WMV; TLCCNV; ToLCNDV	5	1.73
3	ZYMV; PuYmMV; SLCPHV	5	1.73
0	No confirmed virus detected	5	1.73
4	ZYMV; PuYmMV; SLCPHV; TLCCNV	4	1.38
7	ZYMV; SLCCNV; PuYmMV; SLCPHV; WSMoV; TLCCNV; ToLCNDV	3	1.04
5	ZYMV; PuYmMV; SLCPHV; ZTMV; TLCCNV	3	1.04
4	SLCCNV; PuYmMV; SLCPHV; TLCCNV	3	1.04
3	ZYMV; WMV; ZTMV	3	1.04
2	TLCCNV; ToLCNDV	3	1.04
2	ZYMV; ZTMV	3	1.04
7	ZYMV; WMV; SLCCNV; PuYmMV; SLCPHV; TLCCNV; ToLCNDV	2	0.69
5	PuYmMV; SLCPHV; ZTMV; TLCCNV; ToLCNDV	2	0.69
4	PuYmMV; SLCPHV; ZTMV; ToLCNDV	2	0.69
3	SLCCNV; PuYmMV; SLCPHV	2	0.69
2	PuYmMV; SLCPHV	2	0.69
2	ZYMV; ToLCNDV	2	0.69
1	ZYMV	2	0.69
8	ZYMV; WMV; SLCCNV; PuYmMV; SLCPHV; ZTMV; TLCCNV; ToLCNDV	1	0.35
7	WMV; PuYmMV; SLCPHV; ZTMV; PRSV; TLCCNV; ToLCNDV	1	0.35
7	WMV; SLCCNV; PuYmMV; SLCPHV; ZTMV; TLCCNV; ToLCNDV	1	0.35
7	ZYMV; SLCCNV; PuYmMV; SLCPHV; PRSV; TLCCNV; ToLCNDV	1	0.35
7	ZYMV; SLCCNV; PuYmMV; SLCPHV; SABYV; TLCCNV; ToLCNDV	1	0.35
6	PuYmMV; SLCPHV; ZTMV; PRSV; TLCCNV; ToLCNDV	1	0.35
6	SLCCNV; PuYmMV; SLCPHV; SABYV; TLCCNV; ToLCNDV	1	0.35
6	SLCCNV; PuYmMV; SLCPHV; WSMoV; TLCCNV; ToLCNDV	1	0.35
6	SLCCNV; PuYmMV; SLCPHV; ZTMV; PRSV; TLCCNV	1	0.35
6	WMV; PuYmMV; SLCPHV; ZTMV; TLCCNV; ToLCNDV	1	0.35
6	WMV; SLCCNV; PuYmMV; SLCPHV; TLCCNV; ToLCNDV	1	0.35
6	ZYMV; PuYmMV; SLCPHV; ZTMV; PRSV; TLCCNV	1	0.35
6	ZYMV; PuYmMV; SLCPHV; ZTMV; PRSV; ToLCNDV	1	0.35
6	ZYMV; PuYmMV; SLCPHV; ZTMV; SABYV; PRSV	1	0.35
6	ZYMV; PuYmMV; SLCPHV; ZTMV; WSMoV; TLCCNV	1	0.35
6	ZYMV; WMV; PuYmMV; SLCPHV; ZTMV; PRSV	1	0.35
5	PuYmMV; SLCPHV; ZTMV; PRSV; TLCCNV	1	0.35
5	ZYMV; PuYmMV; SLCPHV; TLCCNV; ToLCNDV	1	0.35
5	ZYMV; PuYmMV; SLCPHV; ZTMV; PRSV	1	0.35
5	ZYMV; SLCCNV; PuYmMV; SLCPHV; ToLCNDV	1	0.35
5	ZYMV; WMV; PuYmMV; SLCPHV; ZTMV	1	0.35
4	PuYmMV; SLCPHV; SABYV; TLCCNV	1	0.35
4	PuYmMV; SLCPHV; ZTMV; PRSV	1	0.35
4	PuYmMV; SLCPHV; ZTMV; TLCCNV	1	0.35
4	SLCCNV; PuYmMV; SLCPHV; ToLCNDV	1	0.35
4	ZYMV; PuYmMV; SLCPHV; ToLCNDV	1	0.35
4	ZYMV; PuYmMV; SLCPHV; ZTMV	1	0.35
4	ZYMV; WMV; PuYmMV; SLCPHV	1	0.35
4	ZYMV; WMV; TLCCNV; ToLCNDV	1	0.35
4	ZYMV; WMV; ZTMV; PRSV	1	0.35
4	ZYMV; ZTMV; PRSV; TLCCNV	1	0.35
3	PuYmMV; SLCPHV; ToLCNDV	1	0.35
3	PuYmMV; SLCPHV; WSMoV	1	0.35
3	PuYmMV; SLCPHV; ZTMV	1	0.35
3	PuYmMV; TLCCNV; ToLCNDV	1	0.35
3	SLCPHV; TLCCNV; ToLCNDV	1	0.35
3	SLCPHV; ZTMV; ToLCNDV	1	0.35
3	ZTMV; PRSV; TLCCNV	1	0.35
3	ZYMV; TLCCNV; ToLCNDV	1	0.35
3	ZYMV; ZTMV; PRSV	1	0.35
2	WMV; TLCCNV	1	0.35
2	WMV; ZTMV	1	0.35
2	ZYMV; PuYmMV	1	0.35
1	PuYmMV	1	0.35
1	SLCPHV	1	0.35
1	ToLCNDV	1	0.35

## Sheet: Complexity_summary
Table S6B. Mixed-infection complexity summary.
Note: Infection complexity is defined as the number of confirmed viruses detected in each sample. Frequencies are calculated relative to the 289 symptomatic pumpkin samples analyzed in this study.
No. of viruses detected	Samples	Frequency (%)
0	5	1.73
1	5	1.73
2	13	4.5
3	29	10.03
4	27	9.34
5	113	39.1
6	50	17.3
7	36	12.46
8	11	3.81
