# Supplementary material for: Pervasive mixed infections and recurrent begomovirus co-detection in symptomatic pumpkin plants from Guangxi, China
Source: Front Microbiol. 2026 Jun 12;17:1857304. doi: 10.3389/fmicb.2026.1857304 (PMC13303779; doi:10.3389/fmicb.2026.1857304)
Supplement: Supplementary file 1 [file Data_Sheet_1.zip › Table_S7_revised_red.xlsx]

## Sheet: Virus_phi_matrix
Virus phi matrix based on defined virus abbreviations.
Note: Values are phi (φ) coefficients calculated from binary detection data. Positive values indicate positive associations and negative values indicate negative associations.
Virus	SLCCNV	PuYmMV	SLCPHV	ToLCNDV	TLCCNV	ZYMV	WMV	PRSV	ZTMV	WSMoV	SABYV
SLCCNV	1	0.552	0.552	0.659	0.583	-0.118	-0.286	-0.019	-0.135	-0.007	-0.048
PuYmMV	0.552	1	0.902	0.328	0.433	-0.062	-0.373	0.022	-0.046	0.054	0.044
SLCPHV	0.552	0.902	1	0.354	0.433	-0.084	-0.373	0.022	-0.022	0.054	0.044
ToLCNDV	0.659	0.328	0.354	1	0.612	-0.19	-0.139	-0.069	-0.159	-0.044	-0.084
TLCCNV	0.583	0.433	0.433	0.612	1	-0.199	-0.152	-0.014	-0.128	0	-0.027
ZYMV	-0.118	-0.062	-0.084	-0.19	-0.199	1	0.091	0.114	0.24	0.097	0.037
WMV	-0.286	-0.373	-0.373	-0.139	-0.152	0.091	1	0.001	0.135	-0.042	-0.034
PRSV	-0.019	0.022	0.022	-0.069	-0.014	0.114	0.001	1	0.6	-0.058	0.04
ZTMV	-0.135	-0.046	-0.022	-0.159	-0.128	0.24	0.135	0.6	1	-0.039	-0.01
WSMoV	-0.007	0.054	0.054	-0.044	0	0.097	-0.042	-0.058	-0.039	1	-0.017
SABYV	-0.048	0.044	0.044	-0.084	-0.027	0.037	-0.034	0.04	-0.01	-0.017	1

## Sheet: Virus_sig_matrix
Virus sig matrix based on defined virus abbreviations.
Note: Significance symbols are based on Benjamini–Hochberg-adjusted q-values. ns, not significant; *, q < 0.05; **, q < 0.01; ***, q < 0.001.
Virus	SLCCNV	PuYmMV	SLCPHV	ToLCNDV	TLCCNV	ZYMV	WMV	PRSV	ZTMV	WSMoV	SABYV
SLCCNV	—	***	***	***	***	ns	***	ns	ns	ns	ns
PuYmMV	***	—	***	***	***	ns	***	ns	ns	ns	ns
SLCPHV	***	***	—	***	***	ns	***	ns	ns	ns	ns
ToLCNDV	***	***	***	—	***	**	*	ns	*	ns	ns
TLCCNV	***	***	***	***	—	**	*	ns	ns	ns	ns
ZYMV	ns	ns	ns	**	**	—	ns	ns	***	ns	ns
WMV	***	***	***	*	*	ns	—	ns	ns	ns	ns
PRSV	ns	ns	ns	ns	ns	ns	ns	—	***	ns	ns
ZTMV	ns	ns	ns	*	ns	***	ns	***	—	ns	ns
WSMoV	ns	ns	ns	ns	ns	ns	ns	ns	ns	—	ns
SABYV	ns	ns	ns	ns	ns	ns	ns	ns	ns	ns	—

## Sheet: Virus_long
Virus long based on defined virus abbreviations.
Note: The table lists pairwise virus–virus associations in long format, including phi (φ), raw p-values, Benjamini–Hochberg-adjusted q-values, and significance categories.
Virus 1	Virus 2	Phi (φ)	Raw p-value	BH-adjusted q-value	Significance (after BH)
PuYmMV	SLCPHV	0.902475	4.00228e-53	2.20125e-51	***
SLCCNV	ToLCNDV	0.659268	3.74393e-29	1.02958e-27	***
TLCCNV	ToLCNDV	0.612181	2.30173e-25	4.21984e-24	***
ZTMV	PRSV	0.599855	2.0336e-24	2.7962e-23	***
SLCCNV	TLCCNV	0.583305	3.54046e-23	3.89451e-22	***
SLCCNV	PuYmMV	0.551979	6.37332e-21	5.00761e-20	***
SLCCNV	SLCPHV	0.551979	6.37332e-21	5.00761e-20	***
PuYmMV	TLCCNV	0.432798	1.87286e-13	1.14453e-12	***
SLCPHV	TLCCNV	0.432798	1.87286e-13	1.14453e-12	***
WMV	PuYmMV	-0.373357	2.1946e-10	1.0973e-09	***
WMV	SLCPHV	-0.373357	2.1946e-10	1.0973e-09	***
SLCPHV	ToLCNDV	0.353795	1.80435e-09	8.26992e-09	***
PuYmMV	ToLCNDV	0.327804	2.50866e-08	1.06136e-07	***
WMV	SLCCNV	-0.285955	1.16658e-06	4.583e-06	***
ZYMV	ZTMV	0.240479	4.34853e-05	0.000159446	***
ZYMV	TLCCNV	-0.199383	0.000700162	0.00240681	**
ZYMV	ToLCNDV	-0.189961	0.00124077	0.00401425	**
ZTMV	ToLCNDV	-0.158942	0.00689213	0.0210593	*
WMV	TLCCNV	-0.152368	0.0095905	0.027762	*
WMV	ToLCNDV	-0.139292	0.0178862	0.0491871	*
WMV	ZTMV	0.135008	0.0217257	0.0552306	ns
SLCCNV	ZTMV	-0.134634	0.0220922	0.0552306	ns
ZTMV	TLCCNV	-0.127704	0.0299336	0.0715803	ns
ZYMV	SLCCNV	-0.118268	0.0443719	0.101686	ns
ZYMV	PRSV	0.114064	0.05249	0.115478	ns
ZYMV	WSMoV	0.0968622	0.0996286	0.210753	ns
ZYMV	WMV	0.0906161	0.123445	0.251462	ns
ZYMV	SLCPHV	-0.083818	0.154184	0.292418	ns
SABYV	ToLCNDV	-0.0838806	0.153877	0.292418	ns
PRSV	ToLCNDV	-0.0686998	0.242849	0.445222	ns
ZYMV	PuYmMV	-0.0615743	0.295209	0.523758	ns
PRSV	WSMoV	-0.0575102	0.328236	0.564156	ns
PuYmMV	WSMoV	0.0540505	0.35817	0.579392	ns
SLCPHV	WSMoV	0.0540505	0.35817	0.579392	ns
PuYmMV	SABYV	0.0439769	0.454697	0.646342	ns
SLCPHV	SABYV	0.0439769	0.454697	0.646342	ns
WSMoV	ToLCNDV	-0.0436249	0.458315	0.646342	ns
PuYmMV	ZTMV	-0.0456651	0.437567	0.646342	ns
SLCCNV	SABYV	-0.0482454	0.412118	0.646342	ns
WMV	WSMoV	-0.0417963	0.477371	0.656385	ns
SABYV	PRSV	0.039893	0.497657	0.667378	ns
ZTMV	WSMoV	-0.0387887	0.509634	0.667378	ns
ZYMV	SABYV	0.0373988	0.524921	0.67141	ns
WMV	SABYV	-0.0340066	0.563188	0.703985	ns
SABYV	TLCCNV	-0.026711	0.649766	0.794159	ns
PuYmMV	PRSV	0.0224488	0.702736	0.808466	ns
SLCPHV	PRSV	0.0224488	0.702736	0.808466	ns
SLCPHV	ZTMV	-0.0222242	0.70557	0.808466	ns
SLCCNV	PRSV	-0.0186916	0.750669	0.842588	ns
SABYV	WSMoV	-0.01725	0.769331	0.846264	ns
PRSV	TLCCNV	-0.0142182	0.809005	0.872456	ns
ZTMV	SABYV	-0.00973965	0.868492	0.918597	ns
SLCCNV	WSMoV	-0.00689076	0.906747	0.940964	ns
WMV	PRSV	0.00118925	0.98387	0.99694	ns
WSMoV	TLCCNV	-0.000225633	0.99694	0.99694	ns

## Sheet: Symptom_phi_matrix
Symptom phi matrix based on defined virus abbreviations.
Note: Values are phi (φ) coefficients between recorded symptom categories and confirmed virus detection results. Positive values indicate positive associations and negative values indicate negative associations.
Symptom	SLCCNV	PuYmMV	SLCPHV	ToLCNDV	TLCCNV	ZYMV	WMV	PRSV	ZTMV	WSMoV	SABYV
leaf curling	-0.04	0.061	0.014	-0.063	0.065	-0.124	-0.03	-0.038	-0.063	0.02	-0.006
mosaic	-0.182	-0.133	-0.156	-0.083	-0.174	0.076	0.168	0.143	0.157	-0.1	0.046
leaf deformation	0.029	0.107	0.085	0.061	0.128	-0.051	0.022	-0.048	-0.073	0.07	-0.024
blistering	-0.09	0.036	0.015	-0.134	-0.057	0.026	-0.013	-0.033	0.006	0.007	-0.054
stunting	0.137	0.124	0.124	0.163	0.194	-0.003	-0.034	-0.125	-0.102	0.105	0.043
chlorosis/yellowing	0.213	0.079	0.101	0.125	0.123	0.111	0.006	0.039	0.037	-0.001	0.083

## Sheet: Symptom_sig_matrix
Symptom sig matrix based on defined virus abbreviations.
Note: Significance symbols are based on Benjamini–Hochberg-adjusted q-values. ns, not significant; *, q < 0.05; **, q < 0.01; ***, q < 0.001.
Symptom	SLCCNV	PuYmMV	SLCPHV	ToLCNDV	TLCCNV	ZYMV	WMV	PRSV	ZTMV	WSMoV	SABYV
leaf curling	ns	ns	ns	ns	ns	ns	ns	ns	ns	ns	ns
mosaic	*	ns	ns	ns	ns	ns	ns	ns	ns	ns	ns
leaf deformation	ns	ns	ns	ns	ns	ns	ns	ns	ns	ns	ns
blistering	ns	ns	ns	ns	ns	ns	ns	ns	ns	ns	ns
stunting	ns	ns	ns	ns	*	ns	ns	ns	ns	ns	ns
chlorosis/yellowing	*	ns	ns	ns	ns	ns	ns	ns	ns	ns	ns

## Sheet: Symptom_long
Symptom long based on defined virus abbreviations.
Note: The table lists pairwise symptom–virus associations in long format, including phi (φ), raw p-values, Benjamini–Hochberg-adjusted q-values, and significance categories.
Symptom	Virus	Phi (φ)	Raw p-value	BH-adjusted q-value	Significance (after BH)
chlorosis/yellowing	SLCCNV	0.213396	0.00028593	0.0188714	*
stunting	TLCCNV	0.193544	0.00100097	0.0330321	*
mosaic	SLCCNV	-0.182053	0.00196873	0.0433121	*
mosaic	TLCCNV	-0.174038	0.00308992	0.0509837	ns
mosaic	WMV	0.167959	0.00429946	0.0567529	ns
stunting	ToLCNDV	0.163396	0.00547383	0.0602122	ns
mosaic	ZTMV	0.157241	0.00751537	0.0655361	ns
mosaic	SLCPHV	-0.156144	0.00794376	0.0655361	ns
mosaic	PRSV	0.143156	0.0149474	0.109614	ns
stunting	SLCCNV	0.136558	0.0202609	0.12615	ns
leaf deformation	TLCCNV	0.127721	0.029912	0.12615	ns
chlorosis/yellowing	ToLCNDV	0.125421	0.0329946	0.12615	ns
stunting	PuYmMV	0.124296	0.0345982	0.12615	ns
stunting	SLCPHV	0.124296	0.0345982	0.12615	ns
chlorosis/yellowing	TLCCNV	0.12314	0.0363158	0.12615	ns
leaf curling	ZYMV	-0.123897	0.035182	0.12615	ns
stunting	PRSV	-0.125476	0.032917	0.12615	ns
mosaic	PuYmMV	-0.133376	0.0233659	0.12615	ns
blistering	ToLCNDV	-0.133635	0.0230986	0.12615	ns
chlorosis/yellowing	ZYMV	0.111242	0.0586085	0.193408	ns
leaf deformation	PuYmMV	0.107136	0.0685586	0.21547	ns
stunting	WSMoV	0.104753	0.0749452	0.224836	ns
chlorosis/yellowing	SLCPHV	0.101484	0.0844878	0.232341	ns
stunting	ZTMV	-0.102301	0.0820137	0.232341	ns
mosaic	WSMoV	-0.0995046	0.0907264	0.239518	ns
blistering	SLCCNV	-0.0901204	0.125511	0.318605	ns
leaf deformation	SLCPHV	0.0854994	0.146088	0.357103	ns
chlorosis/yellowing	SABYV	0.0829027	0.158733	0.361255	ns
mosaic	ToLCNDV	-0.0833928	0.156285	0.361255	ns
chlorosis/yellowing	PuYmMV	0.0789056	0.179792	0.395543	ns
mosaic	ZYMV	0.0755217	0.199188	0.424078	ns
leaf deformation	ZTMV	-0.0730961	0.214003	0.441381	ns
leaf deformation	WSMoV	0.0697226	0.235905	0.47181	ns
leaf curling	TLCCNV	0.065111	0.268343	0.517264	ns
leaf curling	ToLCNDV	-0.0632656	0.282144	0.517264	ns
leaf curling	ZTMV	-0.0632938	0.281929	0.517264	ns
leaf curling	PuYmMV	0.0610984	0.298957	0.523146	ns
leaf deformation	ToLCNDV	0.0608148	0.301206	0.523146	ns
blistering	TLCCNV	-0.0573235	0.329808	0.558137	ns
blistering	SABYV	-0.0539604	0.358971	0.592303	ns
leaf deformation	ZYMV	-0.0512281	0.383821	0.617858	ns
leaf deformation	PRSV	-0.0484703	0.409943	0.644196	ns
mosaic	SABYV	0.0461998	0.432221	0.66341	ns
stunting	SABYV	0.0431967	0.46274	0.694109	ns
chlorosis/yellowing	PRSV	0.0392393	0.504729	0.722498	ns
chlorosis/yellowing	ZTMV	0.0371799	0.527348	0.722498	ns
blistering	PuYmMV	0.0363686	0.5364	0.722498	ns
leaf curling	PRSV	-0.0377412	0.521133	0.722498	ns
leaf curling	SLCCNV	-0.0402034	0.494318	0.722498	ns
stunting	WMV	-0.0342153	0.560796	0.74025	ns
blistering	PRSV	-0.0329035	0.575916	0.745303	ns
leaf curling	WMV	-0.0296809	0.613857	0.779126	ns
leaf deformation	SLCCNV	0.028589	0.626958	0.78074	ns
blistering	ZYMV	0.0257396	0.661695	0.808739	ns
leaf deformation	SABYV	-0.0238342	0.685344	0.822413	ns
leaf deformation	WMV	0.0221051	0.707076	0.833339	ns
leaf curling	WSMoV	0.0195948	0.73905	0.855742	ns
blistering	SLCPHV	0.0151352	0.796948	0.904742	ns
leaf curling	SLCPHV	0.0135042	0.818424	0.904742	ns
blistering	WMV	-0.0131965	0.822493	0.904742	ns
blistering	WSMoV	0.00655643	0.911252	0.952817	ns
chlorosis/yellowing	WMV	0.0064394	0.91283	0.952817	ns
blistering	ZTMV	0.00561572	0.923944	0.952817	ns
leaf curling	SABYV	-0.00620852	0.915943	0.952817	ns
stunting	ZYMV	-0.00310046	0.957965	0.972703	ns
chlorosis/yellowing	WSMoV	-0.00143007	0.980604	0.980604	ns
